# Supplementary material for: Elucidating metabolic pathways through genomic analysis in highly heavy metal-resistant Halobacterium salinarum strains
Source: Heliyon. 2024 Nov 30;10(23):e40822. doi: 10.1016/j.heliyon.2024.e40822 (PMC11665356; doi:10.1016/j.heliyon.2024.e40822)
Supplement: Multimedia component 2 [file mmc2.xls]

## Sheet: Identity score
Contig	Gene	Length	Gene id	function	percent identity AS11	percent identity AS19	percent identity AS8	percent identity AS1
1	1	57	fig|2242.69.peg.1	hypothetical protein	0	0	0	100
1	2	99	fig|2242.69.peg.2	hypothetical protein	0	0	0	100
1	3	103	fig|2242.69.peg.3	Transcriptional regulator, PadR family	80.9	80.9	80.9	100
1	4	46	fig|2242.69.peg.4	hypothetical protein	0	0	0	100
1	5	325	fig|2242.69.peg.5	hypothetical protein	0	0	0	100
1	6	155	fig|2242.69.peg.6	hypothetical protein	0	0	0	100
1	7	450	fig|2242.69.peg.7	Uncharacterized protein (associated with DNA helicase - Rad25 homolog)	0	0	0	100
1	8	470	fig|2242.69.peg.8	DNA helicase (Rad25 homolog)	30.15	30.15	29.67	100
1	9	62	fig|2242.69.peg.9	hypothetical protein	57.89	59.65	59.65	100
1	10	92	fig|2242.69.peg.10	hypothetical protein	0	55.43	54.35	100
1	11	272	fig|2242.69.peg.11	hypothetical protein	41.59	41.59	98.89	100
1	12	570	fig|2242.69.peg.12	hypothetical protein	37.07	37.07	33.18	100
1	13	727	fig|2242.69.peg.13	hypothetical protein	49.76	49.76	49.76	100
1	14	528	fig|2242.69.peg.14	hypothetical protein	47.12	47.12	50.21	100
1	15	487	fig|2242.69.peg.15	hypothetical protein	57.63	57.63	57.63	100
1	16	547	fig|2242.69.peg.16	hypothetical protein	0	0	0	100
1	17	419	fig|2242.69.peg.17	Transposase	37.01	37.01	44.11	100
1	18	60	fig|2242.69.peg.18	hypothetical protein	0	0	95.35	100
1	19	1135	fig|2242.69.peg.19	Replication protein	0	0	0	100
1	20	214	fig|2242.69.peg.20	hypothetical protein	0	0	0	100
1	21	287	fig|2242.69.peg.21	hypothetical protein	0	0	0	100
1	22	822	fig|2242.69.peg.22	hypothetical protein	0	0	0	100
1	23	314	fig|2242.69.peg.23	hypothetical protein	0	0	0	100
1	24	239	fig|2242.69.peg.24	hypothetical protein	0	0	0	100
1	25	630	fig|2242.69.peg.25	hypothetical protein	0	0	0	100
1	26	197	fig|2242.69.peg.26	hypothetical protein	0	0	0	100
1	27	332	fig|2242.69.peg.27	CRISPR-associated protein Cas1	0	0	0	100
1	28	91	fig|2242.69.peg.28	CRISPR-associated protein Cas2	0	0	0	100
1	29	210	fig|2242.69.peg.29	hypothetical protein	0	0	0	0
1	30	50	fig|2242.69.peg.30	hypothetical protein	0	0	0	0
1	31	63	fig|2242.69.peg.31	hypothetical protein	0	0	0	0
1	32	45	fig|2242.69.peg.32	hypothetical protein	0	0	0	0
1	33	48	fig|2242.69.peg.33	hypothetical protein	0	0	0	0
1	34	357	fig|2242.69.peg.34	hypothetical protein	0	0	0	0
1	35	85	fig|2242.69.peg.35	hypothetical protein	35.63	35.63	35.63	38.46
1	36	47	fig|2242.69.peg.36	hypothetical protein	0	0	62.16	62.16
1	37	44	fig|2242.69.peg.37	hypothetical protein	0	0	0	0
1	38	326	fig|2242.69.peg.38	hypothetical protein	90.15	90.15	27.51	100
2	39	232	fig|2242.69.peg.39	DNA mismatch repair protein MutS	93.94	93.94	93.94	93.94
2	40	241	fig|2242.69.peg.40	Endonuclease NucS	100	100	100	100
2	41	210	fig|2242.69.peg.41	Predicted dithiol-disulfide isomerase involved in polyketide biosynthesis	99.52	99.52	99.52	100
2	42	235	fig|2242.69.peg.42	hypothetical protein	100	100	100	99.57
2	43	111	fig|2242.69.peg.43	hypothetical protein	99.09	99.09	99.09	100
2	44	254	fig|2242.69.peg.44	Proteasome subunit alpha (EC 3.4.25.1), archaeal	99.6	99.6	99.6	100
2	45	340	fig|2242.69.peg.45	hydrogenase expression/formation protein	98.23	98.23	98.23	43.08
2	46	260	fig|2242.69.peg.46	DNA mismatch repair protein MutS	99.62	99.62	100	100
3	47	124	fig|2242.69.peg.47	hypothetical protein	100	100	100	0
3	48	131	fig|2242.69.peg.48	hypothetical protein	100	100	100	100
3	49	119	fig|2242.69.peg.49	hypothetical protein	100	100	100	100
3	50	243	fig|2242.69.peg.50	hypothetical protein	99.59	99.59	99.17	99.59
3	51	160	fig|2242.69.peg.51	conserved protein with predicted RNA binding PUA domain	100	100	100	100
3	52	92	fig|2242.69.peg.52	hypothetical protein	98.9	98.9	98.9	100
3	53	430	fig|2242.69.peg.53	ribonuclease II family protein	100	100	100	100
3	54	103	fig|2242.69.peg.54	SSU ribosomal protein S20e (S10p)	100	100	100	100
3	55	422	fig|2242.69.peg.55	Translation elongation factor 1 alpha subunit	100	100	100	99.48
3	56	318	fig|2242.69.peg.56	Homoserine dehydrogenase (EC 1.1.1.3)	98.11	98.11	98.11	0
3	57	177	fig|2242.69.peg.57	hypothetical protein	97.73	97.73	97.73	0
3	58	729	fig|2242.69.peg.58	Translation elongation factor 2	100	100	100	100
3	59	255	fig|2242.69.peg.59	hypothetical protein	99.21	99.21	99.21	99.61
3	60	211	fig|2242.69.peg.60	SSU ribosomal protein S5e (S7p)	100	100	100	100
3	61	143	fig|2242.69.peg.61	SSU ribosomal protein S23e (S12p)	100	100	100	100
3	62	140	fig|2242.69.peg.62	NusA protein homolog, archaeal	100	100	100	100
3	63	398	fig|2242.69.peg.63	DNA-directed RNA polymerase subunit A'' (EC 2.7.7.6)	100	100	100	100
3	64	972	fig|2242.69.peg.64	DNA-directed RNA polymerase subunit A' (EC 2.7.7.6)	99.59	99.59	99.69	100
3	65	609	fig|2242.69.peg.65	DNA-directed RNA polymerase subunit B' (EC 2.7.7.6)	100	100	100	100
3	66	524	fig|2242.69.peg.66	DNA-directed RNA polymerase subunit B'' (EC 2.7.7.6)	100	100	99.81	100
3	67	76	fig|2242.69.peg.67	DNA-directed RNA polymerase subunit H (EC 2.7.7.6)	100	100	98.67	100
3	68	307	fig|2242.69.peg.68	cytochrome oxidase subunit I homolog	98.69	98.69	99.02	100
3	69	410	fig|2242.69.peg.69	hypothetical protein	98.78	98.78	98.78	100
3	70	137	fig|2242.69.peg.70	hypothetical protein	99.26	99.26	99.26	100
3	71	208	fig|2242.69.peg.71	Transcriptional regulator, AcrR family	99.52	99.52	99.52	100
3	72	619	fig|2242.69.peg.72	hypothetical protein	99.19	99.19	99.03	100
3	73	559	fig|2242.69.peg.73	hypothetical protein	97.85	97.85	99.82	100
3	74	837	fig|2242.69.peg.74	cell surface glycoprotein	79.81	79.81	97.92	100
3	75	402	fig|2242.69.peg.75	hypothetical protein	98.25	98.25	98.75	100
3	76	222	fig|2242.69.peg.76	ABC-type antimicrobial peptide transport system, ATPase component	97.29	97.29	97.29	100
3	77	370	fig|2242.69.peg.77	ABC-type antimicrobial peptide transport system, permease component	97.83	97.83	97.56	100
3	78	774	fig|2242.69.peg.78	hypothetical protein	98.06	98.06	98.06	100
3	79	602	fig|2242.69.peg.79	Glutamine--fructose-6-phosphate aminotransferase [isomerizing] (EC 2.6.1.16)	99.67	99.67	99.5	100
3	80	396	fig|2242.69.peg.80	Inositol-related sugar-phosphate phosphatidyltransferase	98.23	98.23	97.72	99.69
3	81	402	fig|2242.69.peg.81	N-acetylglucosamine-1-phosphate uridyltransferase (EC 2.7.7.23) / Glucosamine-1-phosphate N-acetyltransferase (EC 2.3.1.157)	98.75	98.75	98.75	100
3	82	478	fig|2242.69.peg.82	hypothetical protein	89.29	89.29	84.87	99.79
3	83	484	fig|2242.69.peg.83	hypothetical protein	29.71	29.71	32.05	100
3	84	65	fig|2242.69.peg.84	hypothetical protein	0	0	0	100
3	85	99	fig|2242.69.peg.85	hypothetical protein	36.23	36.23	0	100
3	86	40	fig|2242.69.peg.86	hypothetical protein	0	0	0	0
3	87	374	fig|2242.69.peg.87	Glycosyltransferase	33.57	33.57	33.57	100
3	88	426	fig|2242.69.peg.88	hypothetical protein	0	0	0	100
3	89	442	fig|2242.69.peg.89	hypothetical protein	30.57	30.57	30.57	100
3	90	313	fig|2242.69.peg.90	hypothetical protein	0	0	0	100
3	91	517	fig|2242.69.peg.91	hypothetical protein	21.66	21.66	21.87	100
3	92	380	fig|2242.69.peg.92	hypothetical protein	35.54	35.54	35.54	100
3	93	310	fig|2242.69.peg.93	UDP-glucose 4-epimerase (EC 5.1.3.2)	89	89	94.83	100
3	94	365	fig|2242.69.peg.94	hypothetical protein	98.35	98.35	98.63	100
3	95	139	fig|2242.69.peg.95	hypothetical protein	99.28	99.28	99.27	100
3	96	144	fig|2242.69.peg.96	hypothetical protein	97.9	97.9	96.5	0
3	97	264	fig|2242.69.peg.97	Molybdopterin-guanine dinucleotide biosynthesis protein MobB / Molybdopterin synthase catalytic subunit MoaE (EC 2.8.1.12)	96.96	96.96	98.48	100
3	98	279	fig|2242.69.peg.98	Molybdopterin-synthase adenylyltransferase (EC 2.7.7.80)	100	100	100	100
3	99	368	fig|2242.69.peg.99	GTP 3',8-cyclase (EC 4.1.99.22)	99.73	99.73	99.73	100
3	100	635	fig|2242.69.peg.100	Molybdopterin molybdenumtransferase (EC 2.10.1.1) / Periplasmic molybdate-binding domain	99.84	99.84	99.53	100
3	101	358	fig|2242.69.peg.101	Molybdopterin molybdenumtransferase (EC 2.10.1.1)	99.44	99.44	99.44	100
4	102	131	fig|2242.69.peg.102	Uncharacterized protein YyaL	100	100	100	0
4	103	117	fig|2242.69.peg.103	hypothetical protein	100	100	100	0
4	104	328	fig|2242.69.peg.104	Cysteine synthase (EC 2.5.1.47)	99.69	99.69	99.69	100
4	105	151	fig|2242.69.peg.105	hypothetical protein	99.33	99.33	99.33	0
4	106	393	fig|2242.69.peg.106	tRNA 4-thiouridine synthase (EC 2.8.1.4)	99.23	99.23	100	99.02
4	107	409	fig|2242.69.peg.107	S-adenosylmethionine synthetase, archaeal (EC 2.5.1.6)	100	100	100	100
4	108	204	fig|2242.69.peg.108	Adenylate cyclase (EC 4.6.1.1)	100	100	100	100
4	109	64	fig|2242.69.peg.109	hypothetical protein	100	100	100	100
4	110	304	fig|2242.69.peg.110	FKBP-type peptidyl-prolyl cis-trans isomerase MJ0825 (EC 5.2.1.8)	100	100	100	100
4	111	38	fig|2242.69.peg.111	hypothetical protein	100	100	100	100
4	112	276	fig|2242.69.peg.112	hypothetical protein	99.64	99.64	99.64	100
4	113	65	fig|2242.69.peg.113	hypothetical protein	100	100	100	0
4	114	141	fig|2242.69.peg.114	Uncharacterized protein MJ0213	100	100	100	100
4	115	254	fig|2242.69.peg.115	Transcriptional regulator, AsnC family	100	100	100	100
4	116	257	fig|2242.69.peg.116	Trk potassium uptake system protein TrkH	100	100	100	99.26
5	117	113	fig|2242.69.peg.117	N(5),N(10)-methenyltetrahydromethanopterin cyclohydrolase-like protein	100	100	100	100
5	118	418	fig|2242.69.peg.118	hypothetical protein	99.76	99.76	99.76	100
5	119	284	fig|2242.69.peg.119	COG2106 Methylase	100	100	100	100
5	120	325	fig|2242.69.peg.120	LSU ribosomal protein L3e (L3p)	100	100	100	99.69
5	121	251	fig|2242.69.peg.121	LSU ribosomal protein L1e (L4p)	100	100	100	100
5	122	85	fig|2242.69.peg.122	LSU ribosomal protein L23Ae (L23p)	100	100	100	100
5	123	241	fig|2242.69.peg.123	LSU ribosomal protein L8e (L2p)	100	100	100	100
5	124	141	fig|2242.69.peg.124	SSU ribosomal protein S15e (S19p)	100	100	100	100
5	125	157	fig|2242.69.peg.125	LSU ribosomal protein L17e (L22p)	100	100	100	100
5	126	303	fig|2242.69.peg.126	SSU ribosomal protein S3e (S3p)	100	100	100	100
5	127	72	fig|2242.69.peg.127	LSU ribosomal protein L35e (L29p)	100	100	100	100
5	128	124	fig|2242.69.peg.128	Ribonuclease P protein component 1 (EC 3.1.26.5)	100	100	100	100
5	129	110	fig|2242.69.peg.129	SSU ribosomal protein S11e (S17p)	100	100	100	100
5	130	133	fig|2242.69.peg.130	LSU ribosomal protein L23e (L14p)	100	100	100	100
5	131	119	fig|2242.69.peg.131	LSU ribosomal protein L26e (L24p)	100	100	100	100
5	132	234	fig|2242.69.peg.132	SSU ribosomal protein S4e	100	100	100	100
5	133	176	fig|2242.69.peg.133	LSU ribosomal protein L11e (L5p)	98.86	98.86	98.86	100
5	134	53	fig|2242.69.peg.134	SSU ribosomal protein S29e (S14p)	100	100	100	100
5	135	131	fig|2242.69.peg.135	SSU ribosomal protein S15Ae (S8p)	100	100	100	100
5	136	179	fig|2242.69.peg.136	LSU ribosomal protein L9e (L6p)	100	100	100	100
5	137	240	fig|2242.69.peg.137	LSU ribosomal protein L32e	100	100	100	100
5	138	150	fig|2242.69.peg.138	LSU ribosomal protein L19e	100	100	100	100
5	139	184	fig|2242.69.peg.139	LSU ribosomal protein L5e (L18p)	99.45	99.45	99.45	100
5	140	213	fig|2242.69.peg.140	SSU ribosomal protein S2e (S5p)	100	100	100	100
5	141	155	fig|2242.69.peg.141	LSU ribosomal protein L7e (L30p)	100	100	100	100
5	142	154	fig|2242.69.peg.142	LSU ribosomal protein L27Ae (L15p)	100	100	100	100
5	143	492	fig|2242.69.peg.143	Protein translocase subunit SecY	99.8	99.8	99.8	100
5	144	388	fig|2242.69.peg.144	hypothetical protein	98.71	98.71	98.71	100
5	145	448	fig|2242.69.peg.145	Trk potassium uptake system protein TrkA	31.3	31.3	31.3	100
5	146	516	fig|2242.69.peg.146	Trk potassium uptake system protein TrkH	32.02	32.02	0	100
5	147	559	fig|2242.69.peg.147	Trk potassium uptake system protein TrkH	99.82	99.82	99.82	100
5	148	137	fig|2242.69.peg.148	hypothetical protein	100	100	100	100
5	149	217	fig|2242.69.peg.149	Adenylate kinase (EC 2.7.4.3)	100	100	100	100
5	150	291	fig|2242.69.peg.150	Uncharacterized protein MJ0480	99.66	99.66	99.66	100
5	151	193	fig|2242.69.peg.151	Cytidylate kinase (EC 2.7.4.25)	100	100	100	100
5	152	302	fig|2242.69.peg.152	H/ACA ribonucleoprotein complex subunit CBF5	99.67	99.67	99.67	100
5	153	64	fig|2242.69.peg.153	hypothetical protein	0	0	0	100
5	154	622	fig|2242.69.peg.154	hypothetical protein	25.97	25.97	0	100
5	155	650	fig|2242.69.peg.155	Heat shock protein G homolog	0	0	0	100
5	156	38	fig|2242.69.peg.156	hypothetical protein	0	0	0	0
5	157	416	fig|2242.69.peg.157	DNA-cytosine methyltransferase (EC 2.1.1.37)	25.97	25.97	37.78	100
5	158	146	fig|2242.69.peg.158	hypothetical protein	0	0	0	88.03
5	159	537	fig|2242.69.peg.159	hypothetical protein	99.81	99.81	99.81	41.02
5	160	112	fig|2242.69.peg.160	hypothetical protein	100	100	100	0
5	161	262	fig|2242.69.peg.161	hypothetical protein	98.85	98.85	99.23	0
5	162	42	fig|2242.69.peg.162	hypothetical protein	100	100	100	0
6	163	91	fig|2242.69.peg.163	hypothetical protein	97.78	97.78	97.78	100
6	164	96	fig|2242.69.peg.164	Phosphoribosyl-ATP pyrophosphatase (EC 3.6.1.31)	98.95	98.95	98.95	100
6	165	153	fig|2242.69.peg.165	hypothetical protein	100	100	100	100
6	166	204	fig|2242.69.peg.166	Pyridoxal 5'-phosphate synthase (glutamine hydrolyzing), glutaminase subunit (EC 4.3.3.6)	100	100	100	100
6	167	44	fig|2242.69.peg.167	Preprotein translocase secG subunit (Protein transport protein SEC61 subunit beta homolog)	100	100	100	100
6	168	90	fig|2242.69.peg.168	Thioredoxin	100	100	100	100
6	169	619	fig|2242.69.peg.169	Transporter, sodium/sulfate symporter family	99.68	99.68	99.68	100
6	170	115	fig|2242.69.peg.170	hypothetical protein	100	100	100	100
6	171	311	fig|2242.69.peg.171	Thiazole biosynthetic enzyme Thi4 / Ribose 1,5-bisphosphate or 5-ribose-1,2-cyclic phosphate dehydrogenase	100	100	100	99.68
6	172	446	fig|2242.69.peg.172	Hydroxymethylpyrimidine phosphate kinase ThiD (EC 2.7.4.7) / Thiamin-phosphate synthase ThiN (EC 2.5.1.3)	99.1	99.1	99.1	100
6	173	223	fig|2242.69.peg.173	hypothetical protein	98.65	98.65	98.65	100
6	174	291	fig|2242.69.peg.174	COG0546: Predicted phosphatases	99.31	99.31	99.66	100
6	175	130	fig|2242.69.peg.175	hypothetical protein	99.22	99.22	99.22	100
6	176	174	fig|2242.69.peg.176	Archaemetzincin Zn-dependent protease	100	100	100	100
6	177	430	fig|2242.69.peg.177	Ribosome LSU-associated GTP-binding protein HflX	98.6	98.6	98.6	100
6	178	611	fig|2242.69.peg.178	RNase L inhibitor	100	100	100	99.79
6	179	100	fig|2242.69.peg.179	hypothetical protein	100	100	100	100
6	180	91	fig|2242.69.peg.180	hypothetical protein	100	100	100	100
6	181	620	fig|2242.69.peg.181	Uncharacterized KH and PIN-domain containing protein MJ1533	100	100	100	100
6	182	503	fig|2242.69.peg.182	Thermostable carboxypeptidase 1 (EC 3.4.17.19)	99.6	99.6	99.6	100
6	183	348	fig|2242.69.peg.183	Alcohol dehydrogenase	99.14	99.14	99.14	100
6	184	61	fig|2242.69.peg.184	hypothetical protein	100	100	100	100
6	185	55	fig|2242.69.peg.185	hypothetical protein	0	0	0	0
6	186	610	fig|2242.69.peg.186	DNA helicase II( EC:3.6.1.- )	100	100	100	99.67
6	187	336	fig|2242.69.peg.187	hypothetical protein	98.51	98.51	98.51	100
6	188	273	fig|2242.69.peg.188	hypothetical protein	98.9	98.9	98.9	99.17
6	189	380	fig|2242.69.peg.189	hypothetical protein	99.74	99.74	99.74	0
6	190	31	fig|2242.69.peg.190	hypothetical protein	96.67	96.67	96.67	0
6	191	472	fig|2242.69.peg.191	RNA-binding protein AU-1	99.36	99.36	99.36	100
6	192	124	fig|2242.69.peg.192	hypothetical protein	100	100	100	100
6	193	327	fig|2242.69.peg.193	Hexokinase (EC 2.7.1.1)	99.39	99.39	99.08	100
6	194	202	fig|2242.69.peg.194	hypothetical protein	99.5	99.5	99.5	98.59
6	195	247	fig|2242.69.peg.195	Oxidoreductase, short-chain dehydrogenase/reductase family	98.78	98.78	98.78	100
6	196	66	fig|2242.69.peg.196	hypothetical protein	100	100	100	0
6	197	191	fig|2242.69.peg.197	hypothetical protein	97.89	97.89	97.89	0
6	198	983	fig|2242.69.peg.198	Excinuclease ABC subunit A	99.9	99.9	99.9	100
6	199	306	fig|2242.69.peg.199	hypothetical protein	97.7	97.7	98.03	99.67
6	200	360	fig|2242.69.peg.200	Digeranylgeranylglycerophospholipid reductase	99.72	99.72	99.72	0
6	201	458	fig|2242.69.peg.201	UDP-N-acetylglucosamine 2-epimerase (EC 5.1.3.14)	100	100	100	100
6	202	345	fig|2242.69.peg.202	tRNA-modifying protein YgfZ	99.13	99.13	99.13	100
6	203	58	fig|2242.69.peg.203	hypothetical protein	98.25	98.25	98.25	100
7	204	131	fig|2242.69.peg.204	hypothetical protein	100	100	100	0
8	205	77	fig|2242.69.peg.205	hypothetical protein	97.37	97.37	100	100
8	206	282	fig|2242.69.peg.206	Ribose-phosphate pyrophosphokinase (EC 2.7.6.1)	99.29	99.29	98.58	100
8	207	39	fig|2242.69.peg.207	hypothetical protein	100	100	0	100
8	208	177	fig|2242.69.peg.208	hypothetical protein	99.43	99.43	99.43	100
8	209	73	fig|2242.69.peg.209	hypothetical protein	100	100	100	100
8	210	55	fig|2242.69.peg.210	hypothetical protein	100	100	100	100
8	211	286	fig|2242.69.peg.211	hypothetical protein	98.6	98.6	98.25	99.3
8	212	151	fig|2242.69.peg.212	hypothetical protein	100	100	100	100
8	213	456	fig|2242.69.peg.213	Phosphomannomutase (EC 5.4.2.8) / Phosphoglucosamine mutase (EC 5.4.2.10)	99.78	99.78	99.78	100
8	214	378	fig|2242.69.peg.214	hypothetical protein	99.73	98.94	100	97.06
8	215	514	fig|2242.69.peg.215	Tryptophanyl-tRNA synthetase (EC 6.1.1.2)	99.42	99.42	99.81	100
8	216	344	fig|2242.69.peg.216	tRNA-splicing endonuclease (EC 4.6.1.16)	100	100	100	100
8	217	243	fig|2242.69.peg.217	hypothetical protein	99.59	99.59	100	0
8	218	780	fig|2242.69.peg.218	Pre-mRNA splicing helicase	99.74	99.74	99.87	37.5
8	219	470	fig|2242.69.peg.219	DNA damage-inducible protein	99.15	99.15	100	100
8	220	312	fig|2242.69.peg.220	Lipoyl synthase (EC 2.8.1.8)	99.68	99.68	99.68	97.83
8	221	372	fig|2242.69.peg.221	Acetoin dehydrogenase E1 component alpha-subunit (EC 2.3.1.190)	99.46	99.46	99.46	100
8	222	325	fig|2242.69.peg.222	Acetoin dehydrogenase E1 component beta-subunit (EC 2.3.1.190)	99.69	99.69	100	100
8	223	475	fig|2242.69.peg.223	Dihydrolipoamide acetyltransferase component (E2) of acetoin dehydrogenase complex (EC 2.3.1.12)	100	100	99.16	0
8	224	475	fig|2242.69.peg.224	Dihydrolipoamide dehydrogenase of acetoin dehydrogenase (EC 1.8.1.4)	98.95	98.95	99.58	100
8	225	271	fig|2242.69.peg.225	Prephenate dehydratase (EC 4.2.1.51)	99.63	99.63	100	99.63
8	226	886	fig|2242.69.peg.226	Leucyl-tRNA synthetase (EC 6.1.1.4)	99.89	99.89	99.89	100
8	227	329	fig|2242.69.peg.227	Ornithine cyclodeaminase (EC 4.3.1.12)	99.7	99.7	100	100
8	228	203	fig|2242.69.peg.228	Thermosome subunit	99	99	100	98.81
9	229	363	fig|2242.69.peg.229	dNTP triphosphohydrolase, broad substrate specificity	89.53	89.53	100	100
9	230	148	fig|2242.69.peg.230	Uncharacterized protein MJ0531	100	100	100	99.32
9	231	316	fig|2242.69.peg.231	Biotin operon repressor / Biotin--protein ligase (EC 6.3.4.9)(EC 6.3.4.10)(EC 6.3.4.11)(EC 6.3.4.15)	99.37	99.37	99.37	100
9	232	47	fig|2242.69.peg.232	hypothetical protein	87.23	87.23	87.23	100
9	233	715	fig|2242.69.peg.233	hypothetical protein	93.64	93.64	93.64	100
9	234	611	fig|2242.69.peg.234	Biotin carboxylase of acetyl-CoA carboxylase (EC 6.3.4.14) / Biotin carboxyl carrier protein of acetyl-CoA carboxylase	99.34	99.34	99.34	100
9	235	86	fig|2242.69.peg.235	hypothetical protein	96.47	96.47	96.47	100
9	236	517	fig|2242.69.peg.236	Acetyl-coenzyme A carboxyl transferase alpha chain (EC 6.4.1.2) / Acetyl-coenzyme A carboxyl transferase beta chain (EC 6.4.1.2); Propionyl-CoA carboxylase beta chain (EC 6.4.1.3)	100	100	100	100
9	237	478	fig|2242.69.peg.237	Sodium-dependent transporter, SNF family	99.79	99.79	99.79	100
9	238	448	fig|2242.69.peg.238	Sodium-dependent transporter, SNF family	99.55	99.55	99.55	100
9	239	444	fig|2242.69.peg.239	Mg(2+)-transport-ATPase-associated protein MgtC	99.1	99.1	99.1	0
9	240	459	fig|2242.69.peg.240	hypothetical protein	99.78	99.78	99.78	100
9	241	644	fig|2242.69.peg.241	hypothetical protein	99.69	99.69	100	73.71
9	242	117	fig|2242.69.peg.242	hypothetical protein	99.14	99.14	0	100
9	243	313	fig|2242.69.peg.243	A/G-specific adenine glycosylase (EC 3.2.2.-)	95.19	95.19	98.68	100
9	244	70	fig|2242.69.peg.244	hypothetical protein	98.55	98.55	100	100
9	245	147	fig|2242.69.peg.245	hypothetical protein	100	100	100	100
9	246	196	fig|2242.69.peg.246	Thymidine kinase (EC 2.7.1.21)	100	100	100	99.49
9	247	203	fig|2242.69.peg.247	hypothetical protein	99.5	99.5	99.5	100
9	248	88	fig|2242.69.peg.248	hypothetical protein	100	100	100	100
9	249	684	fig|2242.69.peg.249	hypothetical protein	99.85	99.85	99.85	99.85
9	250	550	fig|2242.69.peg.250	Uncharacterized acetyltransferase SSO0480	99.82	99.82	99.64	99.68
9	251	704	fig|2242.69.peg.251	RNA-binding protein homologous to eukaryotic snRNP	99.72	99.72	99.72	95.66
9	252	358	fig|2242.69.peg.252	PELOTA homolog; COG1537: Predicted RNA-binding proteins	99.72	99.72	99.72	100
9	253	490	fig|2242.69.peg.253	hypothetical protein	99.8	99.8	91.85	100
9	254	248	fig|2242.69.peg.254	hypothetical protein	99.19	99.19	99.19	27.18
9	255	879	fig|2242.69.peg.255	DNA helicase	99.54	99.54	99.54	100
9	256	185	fig|2242.69.peg.256	hypothetical protein	99.46	99.46	99.46	100
9	257	318	fig|2242.69.peg.257	hypothetical protein	99.05	99.05	99.05	98.02
9	258	78	fig|2242.69.peg.258	hypothetical protein	92.21	92.21	88.31	0
9	259	354	fig|2242.69.peg.259	hypothetical protein	99.15	99.15	99.15	100
9	260	61	fig|2242.69.peg.260	snRNP homolog	100	100	100	100
9	261	59	fig|2242.69.peg.261	LSU ribosomal protein L37e	100	100	100	100
9	262	491	fig|2242.69.peg.262	Amidophosphoribosyltransferase (EC 2.4.2.14)	99.8	99.8	99.8	100
9	263	190	fig|2242.69.peg.263	Terminal oxidase biogenesis protein CtaM, putative heme A, heme O chaperone	100	100	100	100
9	264	135	fig|2242.69.peg.264	hypothetical protein	100	100	100	100
9	265	216	fig|2242.69.peg.265	Bacterio-opsin activator domain-containing protein	100	100	100	100
9	266	153	fig|2242.69.peg.266	hypothetical protein	100	100	100	100
9	267	54	fig|2242.69.peg.267	hypothetical protein	98.11	98.11	100	100
9	268	423	fig|2242.69.peg.268	hypothetical protein	98.82	98.82	98.82	100
9	269	168	fig|2242.69.peg.269	hypothetical protein	99.4	99.4	99.4	100
9	270	375	fig|2242.69.peg.270	Acyl-CoA dehydrogenase	100	100	100	99.73
9	271	172	fig|2242.69.peg.271	Serine acetyltransferase (EC 2.3.1.30)	99.42	99.42	100	99.42
9	272	173	fig|2242.69.peg.272	hypothetical protein	99.42	99.42	99.42	98.77
9	273	78	fig|2242.69.peg.273	hypothetical protein	100	100	100	100
9	274	275	fig|2242.69.peg.274	3-methyl-2-oxobutanoate hydroxymethyltransferase (EC 2.1.2.11)	99.64	99.64	99.64	100
9	275	747	fig|2242.69.peg.275	hypothetical protein	99.87	99.87	99.87	100
9	276	552	fig|2242.69.peg.276	S-layer domain	98.91	98.91	98.91	100
9	277	275	fig|2242.69.peg.277	hypothetical protein	98.18	98.18	98.18	100
9	278	83	fig|2242.69.peg.278	hypothetical protein	98.78	98.78	98.78	100
9	279	760	fig|2242.69.peg.279	AAA family ATPase Cdc48	99.74	99.74	100	100
9	280	275	fig|2242.69.peg.280	hypothetical protein	97.08	97.08	97.08	100
9	281	425	fig|2242.69.peg.281	DNA primase small subunit PriS	99.53	99.53	99.53	99.66
9	282	90	fig|2242.69.peg.282	hypothetical protein	100	100	100	100
9	283	263	fig|2242.69.peg.283	Bacteriorhodopsin	100	100	100	100
9	284	45	fig|2242.69.peg.284	hypothetical protein	100	100	100	100
9	285	369	fig|2242.69.peg.285	bacteriorhodopsin related protein	98.64	98.64	98.73	100
9	286	675	fig|2242.69.peg.286	hypothetical protein	99.41	99.41	99.3	100
9	287	143	fig|2242.69.peg.287	hypothetical protein	100	100	100	100
9	288	692	fig|2242.69.peg.288	AAA family ATPase Cdc48	99.13	99.13	99.28	100
9	289	71	fig|2242.69.peg.289	hypothetical protein	100	100	100	0
9	290	123	fig|2242.69.peg.290	hypothetical protein	100	100	100	0
9	291	323	fig|2242.69.peg.291	Phytoene synthase (EC 2.5.1.32) / Protein CrtB1 involved in bacteriorhodopsin synthesis	99.38	99.38	99.38	100
9	292	163	fig|2242.69.peg.292	hypothetical protein	99.38	99.38	99.38	100
9	293	158	fig|2242.69.peg.293	Archease	98.09	98.09	98.09	100
9	294	349	fig|2242.69.peg.294	hypothetical protein	99.71	99.71	99.71	100
9	295	501	fig|2242.69.peg.295	RNA-2',3'-PO4:RNA-5'-OH ligase	99.4	99.4	99.4	100
9	296	131	fig|2242.69.peg.296	hypothetical protein	99.23	99.23	99.23	100
9	297	289	fig|2242.69.peg.297	Translation initiation factor 2B alpha/beta/delta-type subunit	99.65	99.65	99.65	100
9	298	353	fig|2242.69.peg.298	hypothetical protein	100	100	100	100
9	299	450	fig|2242.69.peg.299	2',3'-cyclic-nucleotide 2'-phosphodiesterase	98.66	98.66	98.44	99.78
9	300	80	fig|2242.69.peg.300	hypothetical protein	100	100	100	100
9	301	90	fig|2242.69.peg.301	hypothetical protein	100	100	100	98.8
10	302	714	fig|2242.69.peg.302	Lead, cadmium, zinc and mercury transporting ATPase (EC 3.6.3.3) (EC 3.6.3.5); Copper-translocating P-type ATPase (EC 3.6.3.4)	99.72	99.72	99.72	100
10	303	68	fig|2242.69.peg.303	hypothetical protein	97.37	97.37	98.51	100
10	304	156	fig|2242.69.peg.304	Nickel responsive regulator NikR	100	100	99.3	100
10	305	79	fig|2242.69.peg.305	hypothetical protein	100	100	100	100
10	306	146	fig|2242.69.peg.306	hypothetical protein	100	100	100	100
10	307	38	fig|2242.69.peg.307	hypothetical protein	0	0	0	100
10	308	135	fig|2242.69.peg.308	hypothetical protein	99.25	99.25	99.25	100
10	309	137	fig|2242.69.peg.309	hypothetical protein	0	0	97.06	100
10	310	418	fig|2242.69.peg.310	hypothetical protein	36.36	36.36	98.54	100
10	311	85	fig|2242.69.peg.311	hypothetical protein	34.94	34.94	92.11	100
10	312	327	fig|2242.69.peg.312	hypothetical protein	0	0	0	100
10	313	223	fig|2242.69.peg.313	hypothetical protein	0	0	0	100
10	314	32	fig|2242.69.peg.314	hypothetical protein	0	0	0	0
10	315	80	fig|2242.69.peg.315	hypothetical protein	0	0	0	98.73
10	316	101	fig|2242.69.peg.316	hypothetical protein	0	0	0	99
10	317	74	fig|2242.69.peg.317	hypothetical protein	0	0	0	0
10	318	46	fig|2242.69.peg.318	hypothetical protein	0	0	0	97.78
10	319	453	fig|2242.69.peg.319	CCA tRNA nucleotidyltransferase, archaeal type (EC 2.7.7.72)	99.56	99.56	99.56	100
10	320	339	fig|2242.69.peg.320	acetoin utilization protein	100	100	100	100
10	321	151	fig|2242.69.peg.321	Archaeal histone / Archaeal histone	99.33	99.33	99.33	100
10	322	476	fig|2242.69.peg.322	Replication factor A (ssDNA-binding protein)	99.58	99.58	99.58	100
10	323	205	fig|2242.69.peg.323	hypothetical protein	99.51	99.51	99.51	100
10	324	88	fig|2242.69.peg.324	hypothetical protein	100	100	100	100
10	325	299	fig|2242.69.peg.325	Heat shock protein	100	100	100	100
10	326	256	fig|2242.69.peg.326	hypothetical protein	98.81	98.81	99.61	100
10	327	110	fig|2242.69.peg.327	Uncharacterized protein MJ0408	99.08	99.08	99.08	100
10	328	129	fig|2242.69.peg.328	hypothetical protein	100	100	99.22	100
10	329	261	fig|2242.69.peg.329	Creatinine amidohydrolase (EC 3.5.2.10)	100	100	100	99.62
10	330	643	fig|2242.69.peg.330	Efflux ABC transporter, permease/ATP-binding protein	99.84	99.84	100	100
10	331	164	fig|2242.69.peg.331	hypothetical protein	97.55	97.55	97.55	100
10	332	101	fig|2242.69.peg.332	hypothetical protein	0	0	0	100
10	333	87	fig|2242.69.peg.333	hypothetical protein	0	0	0	100
10	334	261	fig|2242.69.peg.334	Short-chain dehydrogenase/reductase SDR	100	100	100	100
10	335	226	fig|2242.69.peg.335	Bacterio-opsin activator domain-containing protein	99.11	99.11	99.11	100
10	336	123	fig|2242.69.peg.336	hypothetical protein	92.62	92.62	92.62	100
10	337	60	fig|2242.69.peg.337	hypothetical protein	61.9	61.9	61.9	100
10	338	242	fig|2242.69.peg.338	Putative predicted metal-dependent hydrolase	0	0	0	100
10	339	992	fig|2242.69.peg.339	Type I restriction-modification system, restriction subunit R (EC 3.1.21.3)	0	0	45.95	100
10	340	38	fig|2242.69.peg.340	hypothetical protein	0	0	0	0
10	341	218	fig|2242.69.peg.341	hypothetical protein	0	0	0	0
10	342	461	fig|2242.69.peg.342	Type I restriction-modification system, specificity subunit S	0	0	26.61	0
10	343	500	fig|2242.69.peg.343	Type I restriction-modification system, DNA-methyltransferase subunit M (EC 2.1.1.72)	0	0	53.35	100
10	344	162	fig|2242.69.peg.344	hypothetical protein	100	100	99.38	100
10	345	324	fig|2242.69.peg.345	Phosphoglycerate dehydrogenase	99.38	99.38	99.69	100
10	346	219	fig|2242.69.peg.346	hypothetical protein	100	100	100	100
10	347	65	fig|2242.69.peg.347	Cold shock protein of CSP family	100	100	100	100
10	348	177	fig|2242.69.peg.348	LSU ribosomal protein L10e (L16p)	100	100	100	100
10	349	286	fig|2242.69.peg.349	Coenzyme gamma-F420-2:L-glutamate ligase (EC 6.3.2.32)	98.95	98.95	98.95	99.65
10	350	129	fig|2242.69.peg.350	putative heat shock protein	100	100	98.44	100
10	351	336	fig|2242.69.peg.351	NAD(P)-dependent glyceraldehyde-3-phosphate dehydrogenase, archaeal (EC 1.2.1.59)	100	100	99.7	0
10	352	314	fig|2242.69.peg.352	hypothetical protein	99.68	99.68	99.68	99.68
10	353	222	fig|2242.69.peg.353	hypothetical protein	100	100	100	100
10	354	305	fig|2242.69.peg.354	hypothetical protein	98.68	98.68	100	100
10	355	246	fig|2242.69.peg.355	Protein-L-isoaspartate O-methyltransferase (EC 2.1.1.77)	98.37	98.37	99.18	0
10	356	56	fig|2242.69.peg.356	Molybdopterin molybdenumtransferase (EC 2.10.1.1)	100	100	100	0
11	357	392	fig|2242.69.peg.357	hypothetical protein	26.32	26.32	27.6	100
11	358	334	fig|2242.69.peg.358	hypothetical protein	33.09	33.09	32.2	99.7
11	359	75	fig|2242.69.peg.359	hypothetical protein	42.37	42.37	42.37	42.37
11	360	869	fig|2242.69.peg.360	Lead, cadmium, zinc and mercury transporting ATPase (EC 3.6.3.3) (EC 3.6.3.5); Copper-translocating P-type ATPase (EC 3.6.3.4)	64.29	64.29	64.29	100
11	361	224	fig|2242.69.peg.361	Transcriptional regulator, AsnC family	43.88	43.88	43.88	100
11	362	68	fig|2242.69.peg.362	Copper(I) chaperone CopZ	50.88	50.88	50.88	100
11	363	928	fig|2242.69.peg.363	Aconitate hydratase (EC 4.2.1.3)	32.59	32.59	32.59	100
11	364	167	fig|2242.69.peg.364	hypothetical protein	0	0	0	100
11	365	124	fig|2242.69.peg.365	hypothetical protein	53.64	53.64	53.64	100
11	366	91	fig|2242.69.peg.366	hypothetical protein	0	0	0	100
11	367	170	fig|2242.69.peg.367	hypothetical protein	0	0	0	100
11	368	274	fig|2242.69.peg.368	hypothetical protein	41.67	41.67	41.67	100
11	369	96	fig|2242.69.peg.369	hypothetical protein	0	0	0	100
11	370	42	fig|2242.69.peg.370	hypothetical protein	0	0	0	0
11	371	71	fig|2242.69.peg.371	hypothetical protein	0	0	0	0
11	372	150	fig|2242.69.peg.372	hypothetical protein	55.78	55.78	55.78	100
11	373	158	fig|2242.69.peg.373	Alkyl hydroperoxide reductase subunit C-like protein	36.31	36.31	36.31	100
11	374	392	fig|2242.69.peg.374	Tryptophanyl-tRNA synthetase (EC 6.1.1.2)	59.79	59.79	60.36	100
11	375	40	fig|2242.69.peg.375	hypothetical protein	0	0	0	100
11	376	291	fig|2242.69.peg.376	Succinate dehydrogenase iron-sulfur protein (EC 1.3.5.1)	67.78	67.78	64.16	100
11	377	103	fig|2242.69.peg.377	hypothetical protein	0	0	0	100
11	378	207	fig|2242.69.peg.378	hypothetical protein	0	0	0	99.51
11	379	38	fig|2242.69.peg.379	hypothetical protein	0	0	0	0
11	380	672	fig|2242.69.peg.380	Lead, cadmium, zinc and mercury transporting ATPase (EC 3.6.3.3) (EC 3.6.3.5); Copper-translocating P-type ATPase (EC 3.6.3.4)	35.93	35.93	37.43	100
11	381	74	fig|2242.69.peg.381	Nitrate/nitrite transporter	0	0	0	100
11	382	215	fig|2242.69.peg.382	hypothetical protein	48.24	48.24	48.74	100
11	383	38	fig|2242.69.peg.383	hypothetical protein	0	0	0	100
11	384	87	fig|2242.69.peg.384	hypothetical protein	43.68	43.68	43.68	98.84
11	385	118	fig|2242.69.peg.385	Transcriptional regulator, HxlR family	60.95	60.95	60.95	100
11	386	41	fig|2242.69.peg.386	hypothetical protein	0	0	0	100
11	387	253	fig|2242.69.peg.387	Oxidoreductase, short-chain dehydrogenase/reductase family	40.08	40.08	40.08	100
11	388	50	fig|2242.69.peg.388	hypothetical protein	48.98	48.98	48.98	100
11	389	64	fig|2242.69.peg.389	hypothetical protein	72.5	72.5	72.5	100
11	390	234	fig|2242.69.peg.390	hypothetical protein	37.27	37.27	37.27	100
11	391	140	fig|2242.69.peg.391	hypothetical protein	0	0	0	100
11	392	285	fig|2242.69.peg.392	Glyoxalase family protein	0	0	0	100
11	393	100	fig|2242.69.peg.393	hypothetical protein	0	0	0	100
11	394	112	fig|2242.69.peg.394	hypothetical protein	33.33	33.33	32.63	100
11	395	251	fig|2242.69.peg.395	Pirin	0	0	0	100
11	396	46	fig|2242.69.peg.396	hypothetical protein	0	0	0	100
11	397	152	fig|2242.69.peg.397	hypothetical protein	0	0	0	100
11	398	38	fig|2242.69.peg.398	hypothetical protein	0	0	0	100
11	399	424	fig|2242.69.peg.399	Translation elongation factor 1 alpha subunit	83.77	83.77	83.77	100
11	400	304	fig|2242.69.peg.400	Putative transport	0	0	0	100
11	401	341	fig|2242.69.peg.401	Luciferase-like monooxygenase YhbW	71.09	71.09	71.09	100
11	402	196	fig|2242.69.peg.402	Thioredoxin reductase (EC 1.8.1.9)	0	0	30.85	100
11	403	396	fig|2242.69.peg.403	hypothetical protein	53.41	53.41	53.23	100
11	404	98	fig|2242.69.peg.404	hypothetical protein	0	0	0	100
11	405	145	fig|2242.69.peg.405	Transcriptional regulator	60.47	60.47	60.47	100
12	406	115	fig|2242.69.peg.406	hypothetical protein	97.37	97.37	87.72	100
12	407	134	fig|2242.69.peg.407	hypothetical protein	92.48	92.48	64.36	100
12	408	93	fig|2242.69.peg.408	hypothetical protein	87.91	87.91	0	100
12	409	37	fig|2242.69.peg.409	hypothetical protein	97.22	97.22	68.75	100
12	410	100	fig|2242.69.peg.410	hypothetical protein	98.99	98.99	0	100
12	411	198	fig|2242.69.peg.411	hypothetical protein	95.38	95.38	64.1	100
12	412	52	fig|2242.69.peg.412	hypothetical protein	90.2	90.2	75	100
12	413	179	fig|2242.69.peg.413	hypothetical protein	92.13	92.13	0	100
12	414	387	fig|2242.69.peg.414	hypothetical protein	96.11	96.11	85.68	100
12	415	44	fig|2242.69.peg.415	hypothetical protein	93.02	0	0	0
12	416	370	fig|2242.69.peg.416	hypothetical protein	91.29	91.29	78.08	100
12	417	116	fig|2242.69.peg.417	hypothetical protein	97.39	97.39	84.35	100
12	418	313	fig|2242.69.peg.418	hypothetical protein	93.59	93.59	73.53	100
12	419	232	fig|2242.69.peg.419	hypothetical protein	95.22	95.22	0	100
12	420	224	fig|2242.69.peg.420	hypothetical protein	96.41	96.41	0	100
12	421	273	fig|2242.69.peg.421	hypothetical protein	93.38	93.38	72.22	100
12	422	121	fig|2242.69.peg.422	hypothetical protein	97.5	97.5	70.09	100
12	423	216	fig|2242.69.peg.423	hypothetical protein	93.25	93.25	0	100
12	424	419	fig|2242.69.peg.424	Origin of replication recognition protein @ Cell division control protein 6	98.09	98.09	47.21	100
12	425	121	fig|2242.69.peg.425	Origin of replication recognition protein @ Cell division control protein 6	79.75	79.75	77.22	100
12	426	78	fig|2242.69.peg.426	hypothetical protein	0	0	0	100
12	427	971	fig|2242.69.peg.427	ATP-dependent RNA helicase	26.27	26.27	0	100
12	428	446	fig|2242.69.peg.428	hypothetical protein	0	0	0	100
12	429	339	fig|2242.69.peg.429	hypothetical protein	0	0	0	100
12	430	233	fig|2242.69.peg.430	hypothetical protein	0	0	0	100
12	431	73	fig|2242.69.peg.431	ATPase component of general energizing module of ECF transporters	0	0	0	100
12	432	722	fig|2242.69.peg.432	hypothetical protein	0	0	0	99.25
12	433	1441	fig|2242.69.peg.433	hypothetical protein	55.03	55.03	0	100
12	434	490	fig|2242.69.peg.434	hypothetical protein	25.16	25.17	25.16	100
12	435	361	fig|2242.69.peg.435	DNA polymerase I (EC 2.7.7.7)	0	0	0	100
12	436	383	fig|2242.69.peg.436	hypothetical protein	0	0	0	100
12	437	1280	fig|2242.69.peg.437	hypothetical protein	51.63	51.63	0	100
12	438	207	fig|2242.69.peg.438	hypothetical protein	59.61	59.61	0	100
12	439	1249	fig|2242.69.peg.439	hypothetical protein	51.24	51.24	0	100
12	440	279	fig|2242.69.peg.440	hypothetical protein	53.88	53.88	0	100
12	441	1063	fig|2242.69.peg.441	hypothetical protein	94.59	94.59	0	100
12	442	1213	fig|2242.69.peg.442	hypothetical protein	86.79	86.79	0	100
12	443	313	fig|2242.69.peg.443	ParA-like protein	44.37	44.37	45.17	100
12	444	134	fig|2242.69.peg.444	hypothetical protein	31.65	31.65	30.99	100
12	445	25	fig|2242.69.peg.445	hypothetical protein	0	0	0	0
13	446	27	fig|2242.69.peg.446	Aminopeptidase	0	0	100	100
13	447	246	fig|2242.69.peg.447	hypothetical protein	100	100	100	100
13	448	460	fig|2242.69.peg.448	hypothetical protein	99.56	99.56	99.56	100
13	449	480	fig|2242.69.peg.449	dNTP triphosphohydrolase, broad substrate specificity	100	100	100	100
13	450	321	fig|2242.69.peg.450	n-type ATP pyrophosphatase superfamily / TilS and TtcA-like	99.69	99.69	99.69	100
13	451	394	fig|2242.69.peg.451	Cell division protein FtsZ	100	100	100	100
13	452	56	fig|2242.69.peg.452	hypothetical protein	100	100	100	100
13	453	173	fig|2242.69.peg.453	hypothetical protein	99.42	99.42	99.42	100
13	454	87	fig|2242.69.peg.454	hypothetical protein	97.67	97.67	97.67	100
13	455	343	fig|2242.69.peg.455	hypothetical protein	99.71	99.71	99.71	100
13	456	116	fig|2242.69.peg.456	hypothetical protein	98.04	98.04	99.13	0
13	457	223	fig|2242.69.peg.457	hypothetical protein	99.55	99.55	99.55	94.92
13	458	123	fig|2242.69.peg.458	hypothetical protein	98.36	98.36	98.36	100
13	459	226	fig|2242.69.peg.459	hypothetical protein	99.11	99.11	99.11	100
13	460	168	fig|2242.69.peg.460	hypothetical protein	99.36	99.36	99.36	64.08
13	461	241	fig|2242.69.peg.461	hypothetical protein	100	100	100	100
13	462	161	fig|2242.69.peg.462	hypothetical protein	100	100	100	99.38
14	463	270	fig|2242.69.peg.463	hypothetical protein	100	100	100	26.09
14	464	350	fig|2242.69.peg.464	hypothetical protein	100	100	100	98.99
14	465	511	fig|2242.69.peg.465	Glycerol kinase (EC 2.7.1.30)	100	100	99.8	99.61
14	466	571	fig|2242.69.peg.466	Anaerobic glycerol-3-phosphate dehydrogenase subunit A (EC 1.1.5.3)	99.65	99.65	100	100
14	467	428	fig|2242.69.peg.467	Anaerobic glycerol-3-phosphate dehydrogenase subunit B (EC 1.1.5.3)	99.07	99.07	100	99.77
14	468	466	fig|2242.69.peg.468	Anaerobic glycerol-3-phosphate dehydrogenase subunit C (EC 1.1.5.3)	99.78	99.78	99.57	99.78
14	469	161	fig|2242.69.peg.469	hypothetical protein	61.01	61.01	100	100
14	470	162	fig|2242.69.peg.470	hypothetical protein	98.14	98.14	97.52	100
14	471	384	fig|2242.69.peg.471	hypothetical protein	0	0	0	100
14	472	72	fig|2242.69.peg.472	hypothetical protein	0	0	0	100
14	473	197	fig|2242.69.peg.473	tRNA (pseudouridine(54)-N(1))-methyltransferase (EC 2.1.1.257)	99.49	99.49	99.49	100
14	474	45	fig|2242.69.peg.474	hypothetical protein	100	0	100	0
14	475	408	fig|2242.69.peg.475	hypothetical protein	99.26	99.26	100	0
14	476	426	fig|2242.69.peg.476	tRNA pseudouridine(54/55) synthase	99.53	99.53	100	99.71
14	477	213	fig|2242.69.peg.477	Ribonuclease HII (EC 3.1.26.4)	99.53	99.53	99.53	100
14	478	537	fig|2242.69.peg.478	hypothetical protein	99.81	99.81	100	100
14	479	251	fig|2242.69.peg.479	Endonuclease NucS	99.6	99.6	99.2	100
14	480	510	fig|2242.69.peg.480	Protein translocase subunit SecD	99.02	99.02	99.02	100
14	481	285	fig|2242.69.peg.481	Protein translocase subunit SecF	99.65	99.65	98.94	100
14	482	158	fig|2242.69.peg.482	hypothetical protein	100	100	100	100
14	483	181	fig|2242.69.peg.483	hypothetical protein	99.44	99.44	99.44	100
14	484	427	fig|2242.69.peg.484	Glucose-6-phosphate isomerase (EC 5.3.1.9)	99.3	99.3	99.06	100
14	485	350	fig|2242.69.peg.485	hypothetical protein	98.57	98.57	98.57	33.47
14	486	154	fig|2242.69.peg.486	Ribosomal RNA processing endonuclease Nob1	100	100	100	99.35
14	487	80	fig|2242.69.peg.487	hypothetical protein	100	100	100	100
14	488	53	fig|2242.69.peg.488	hypothetical protein	0	100	98.08	100
14	489	601	fig|2242.69.peg.489	Translation initiation factor 2	100	100	100	100
14	490	86	fig|2242.69.peg.490	hypothetical protein	0	0	0	100
14	491	122	fig|2242.69.peg.491	hypothetical protein	100	100	100	100
14	492	161	fig|2242.69.peg.492	Pyruvoyl-dependent arginine decarboxylase (EC 4.1.1.19)	97.5	97.5	98.75	100
14	493	40	fig|2242.69.peg.493	Proteasome-activating AAA-ATPase (PAN), archaeal	100	100	100	100
15	494	433	fig|2242.69.peg.494	Thermosome subunit	99.77	99.77	100	100
15	495	184	fig|2242.69.peg.495	Putative RNA-binding protein COG1094	99.45	99.45	99.45	100
15	496	381	fig|2242.69.peg.496	Tryptophanyl-tRNA synthetase (EC 6.1.1.2)	98.42	98.42	98.68	100
15	497	312	fig|2242.69.peg.497	Serine/threonine-protein kinase RIO1 (EC 2.7.11.1)	99.36	99.36	100	100
15	498	96	fig|2242.69.peg.498	Translation initiation factor 1A	100	100	100	100
15	499	60	fig|2242.69.peg.499	hypothetical protein	96.61	96.61	98.31	98.31
15	500	328	fig|2242.69.peg.500	Tyrosyl-tRNA synthetase (EC 6.1.1.1)	98.78	98.78	99.08	100
15	501	665	fig|2242.69.peg.501	hypothetical protein	99.7	99.54	99.7	100
15	502	309	fig|2242.69.peg.502	Ribonuclease Z (EC 3.1.26.11)	99.68	99.68	99.68	100
15	503	335	fig|2242.69.peg.503	Replication factor C small subunit	99.7	99.7	99.7	100
15	504	117	fig|2242.69.peg.504	hypothetical protein	100	100	100	0
15	505	323	fig|2242.69.peg.505	tRNA (guanine(10)-N(2))-dimethyltransferase (EC 2.1.1.213)	99.38	99.38	99.38	99.54
15	506	187	fig|2242.69.peg.506	TATA-box binding protein	100	100	100	100
15	507	122	fig|2242.69.peg.507	hypothetical protein	99.17	99.17	99.17	100
15	508	130	fig|2242.69.peg.508	hypothetical protein	99.22	100	99.2	100
15	509	283	fig|2242.69.peg.509	ATP phosphoribosyltransferase (EC 2.4.2.17) => HisGl	100	100	100	100
15	510	192	fig|2242.69.peg.510	hypothetical protein	99.48	99.48	99.48	0
15	511	432	fig|2242.69.peg.511	S-adenosylhomocysteine deaminase (EC 3.5.4.28); Methylthioadenosine deaminase (EC 3.5.4.31)	99.77	99.77	99.77	99.29
15	512	428	fig|2242.69.peg.512	Adenosylhomocysteinase (EC 3.3.1.1)	100	100	100	100
15	513	142	fig|2242.69.peg.513	Uncharacterized protein MJ0497	99.29	99.29	100	100
15	514	68	fig|2242.69.peg.514	hypothetical protein	100	100	100	100
15	515	361	fig|2242.69.peg.515	DNA primase large subunit PriL	99.72	99.72	99.72	100
15	516	197	fig|2242.69.peg.516	Archaetidylserine decarboxylase @ Phosphatidylserine decarboxylase (EC 4.1.1.65)	100	100	100	100
15	517	248	fig|2242.69.peg.517	DNA polymerase sliding clamp protein PCNA	100	100	100	100
15	518	345	fig|2242.69.peg.518	Na+/Ca2+-exchanging protein	100	100	100	100
15	519	493	fig|2242.69.peg.519	Phosphoenolpyruvate carboxylase, archaeal (EC 4.1.1.31)	99.8	99.8	99.8	0
15	520	262	fig|2242.69.peg.520	hypothetical protein	99.23	99.23	99.23	0
15	521	140	fig|2242.69.peg.521	hypothetical protein	99.28	99.28	99.28	0
15	522	190	fig|2242.69.peg.522	hypothetical protein	99.47	99.47	98.94	100
15	523	260	fig|2242.69.peg.523	23S rRNA (uridine(2552)-2'-O)-methyltransferase (EC 2.1.1.166)	99.23	99.23	99.61	100
15	524	238	fig|2242.69.peg.524	Putative preQ0 transporter YhhQ	99.16	99.16	99.58	100
15	525	64	fig|2242.69.peg.525	hypothetical protein	100	100	100	100
15	526	725	fig|2242.69.peg.526	Twin-arginine translocation protein TatC	99.45	99.45	99.45	100
15	527	345	fig|2242.69.peg.527	Twin-arginine translocation protein TatC	99.71	99.71	99.71	100
15	528	670	fig|2242.69.peg.528	DNA mismatch repair protein	99.55	99.55	99.55	100
15	529	375	fig|2242.69.peg.529	Origin of replication recognition protein @ Cell division control protein 6	99.73	99.73	99.73	99.68
15	530	226	fig|2242.69.peg.530	Ribose-5-phosphate isomerase A (EC 5.3.1.6)	99.11	99.11	99.11	0
15	531	56	fig|2242.69.peg.531	hypothetical protein	100	100	100	100
15	532	78	fig|2242.69.peg.532	UPF0213 protein YazA	98.7	98.7	98.7	100
15	533	458	fig|2242.69.peg.533	Phosphomannomutase (EC 5.4.2.8)	99.34	99.34	99.34	100
15	534	135	fig|2242.69.peg.534	hypothetical protein	100	99.24	100	0
15	535	75	fig|2242.69.peg.535	hypothetical protein	100	100	100	0
15	536	324	fig|2242.69.peg.536	Replication factor C small subunit	99.69	99.69	99.69	100
15	537	304	fig|2242.69.peg.537	hypothetical protein	24.83	24.83	23.15	100
15	538	305	fig|2242.69.peg.538	hypothetical protein	28	28	29.03	100
15	539	305	fig|2242.69.peg.539	Efflux ABC transporter, ATP-binding protein	45.82	45.82	45.85	100
15	540	41	fig|2242.69.peg.540	hypothetical protein	0	0	0	0
15	541	325	fig|2242.69.peg.541	Glutathione S-transferase, omega (EC 2.5.1.18)	99.38	99.38	99.38	100
15	542	267	fig|2242.69.peg.542	hypothetical protein	98.5	98.5	98.5	100
15	543	882	fig|2242.69.peg.543	Alanyl-tRNA synthetase (EC 6.1.1.7)	99.43	99.43	99.53	100
16	544	163	fig|2242.69.peg.544	hypothetical protein	98.16	98.16	99.39	98.77
16	545	147	fig|2242.69.peg.545	hypothetical protein	99.32	99.32	99.32	100
16	546	372	fig|2242.69.peg.546	tRNA (guanine(26)-N(2))-dimethyltransferase (EC 2.1.1.216)	98.92	98.92	99.46	100
16	547	118	fig|2242.69.peg.547	hypothetical protein	100	100	100	100
16	548	219	fig|2242.69.peg.548	Imidazole glycerol phosphate synthase amidotransferase subunit HisH	99.54	99.54	99.54	100
16	549	321	fig|2242.69.peg.549	ABC transporter, substrate-binding protein (cluster 12, methionine/phosphonates)	99.38	99.38	98.75	99.49
16	550	284	fig|2242.69.peg.550	ABC transporter, ATP-binding protein (cluster 12, methionine/phosphonates)	99.65	99.65	100	99.65
16	551	332	fig|2242.69.peg.551	ABC transporter, permease protein (cluster 12, methionine/phosphonates)	100	100	100	100
16	552	204	fig|2242.69.peg.552	Uracil-DNA glycosylase, family 4 (EC 3.2.2.27)	100	100	99.51	100
16	553	183	fig|2242.69.peg.553	hypothetical protein	98.9	98.9	98.9	100
16	554	62	fig|2242.69.peg.554	hypothetical protein	100	100	100	100
16	555	206	fig|2242.69.peg.555	MBL-fold metallo-hydrolase superfamily	96.59	96.59	98.54	100
16	556	179	fig|2242.69.peg.556	Acetyltransferase	99.44	99.44	98.31	100
16	557	144	fig|2242.69.peg.557	hypothetical protein	100	100	99.3	100
16	558	48	fig|2242.69.peg.558	LSU ribosomal protein L40e	100	100	100	100
16	559	194	fig|2242.69.peg.559	Ribosome biogenesis protein TSR3	100	99.46	100	100
16	560	110	fig|2242.69.peg.560	hypothetical protein	100	100	100	32.74
16	561	461	fig|2242.69.peg.561	Seryl-tRNA synthetase (EC 6.1.1.11)	99.35	99.35	99.78	99.35
16	562	303	fig|2242.69.peg.562	MBL-fold metallo-hydrolase superfamily	100	100	100	100
16	563	651	fig|2242.69.peg.563	Long-chain-fatty-acid--CoA ligase (EC 6.2.1.3)	99.85	99.85	99.69	100
16	564	622	fig|2242.69.peg.564	Sodium/hydrogen exchanger family protein	100	100	99.84	100
16	565	157	fig|2242.69.peg.565	hypothetical protein	100	100	100	0
16	566	258	fig|2242.69.peg.566	hypothetical protein	99.61	99.61	100	99.61
16	567	381	fig|2242.69.peg.567	3-ketoacyl-CoA thiolase (EC 2.3.1.16) @ Acetyl-CoA acetyltransferase (EC 2.3.1.9)	100	100	100	100
16	568	572	fig|2242.69.peg.568	hypothetical protein	99.65	99.65	100	100
16	569	439	fig|2242.69.peg.569	ATPase, AAA family	100	100	100	100
16	570	274	fig|2242.69.peg.570	Metal-dependent hydrolases of the beta-lactamase superfamily I; PhnP protein	98.9	98.9	99.27	100
16	571	334	fig|2242.69.peg.571	hypothetical protein	99.4	99.4	98.8	65
16	572	415	fig|2242.69.peg.572	Eukaryotic translation initiation factor 2 gamma subunit	100	100	99.52	100
16	573	128	fig|2242.69.peg.573	Nucleotide binding protein, PINc	100	100	100	100
16	574	191	fig|2242.69.peg.574	DNA-directed RNA polymerase subunit E' (EC 2.7.7.6)	100	100	100	100
16	575	66	fig|2242.69.peg.575	DNA-directed RNA polymerase subunit E''	98.46	98.46	100	100
16	576	178	fig|2242.69.peg.576	UPF0218 protein MJ0395	99.44	99.44	99.44	100
16	577	103	fig|2242.69.peg.577	SSU ribosomal protein S24e	100	100	100	100
16	578	45	fig|2242.69.peg.578	SSU ribosomal protein S27Ae	100	100	100	100
16	579	533	fig|2242.69.peg.579	N(6)-L-threonylcarbamoyladenine synthase (EC 2.3.1.234) / Kinase (Bud32/PRPK), required for threonylcarbamoyladenosine t(6)A37 formation in tRNA (p53-regulating)	99.81	99.81	99.62	99.44
16	580	94	fig|2242.69.peg.580	hypothetical protein	100	100	100	100
16	581	185	fig|2242.69.peg.581	Xanthosine/inosine triphosphate pyrophosphatase	100	100	100	100
16	582	65	fig|2242.69.peg.582	hypothetical protein	98.44	98.44	98.44	100
17	583	47	fig|2242.69.peg.583	hypothetical protein	100	100	100	100
17	584	264	fig|2242.69.peg.584	Fructose-bisphosphate aldolase, archaeal class I (EC 4.1.2.13)	100	100	100	100
17	585	288	fig|2242.69.peg.585	Fructose-1,6-bisphosphatase, type I (EC 3.1.3.11)	98.95	98.95	98.95	100
17	586	230	fig|2242.69.peg.586	hypothetical protein	99.13	99.13	99.13	100
17	587	271	fig|2242.69.peg.587	hypothetical protein	99.26	99.26	99.26	100
17	588	288	fig|2242.69.peg.588	Efflux ABC transporter, ATP-binding protein	100	100	100	100
17	589	580	fig|2242.69.peg.589	hypothetical protein	99.65	99.65	99.65	100
17	590	148	fig|2242.69.peg.590	hypothetical protein	99.32	99.32	99.32	100
18	591	256	fig|2242.69.peg.591	GTP cyclohydrolase III (EC 3.5.4.29)	100	100	99.61	100
18	592	84	fig|2242.69.peg.592	hypothetical protein	100	100	100	100
18	593	424	fig|2242.69.peg.593	hypothetical protein	99.76	99.76	99.76	100
18	594	433	fig|2242.69.peg.594	DNA polymerase IV (EC 2.7.7.7)	98.84	98.84	99.07	99.54
18	595	125	fig|2242.69.peg.595	hypothetical protein	99.19	99.19	99.19	100
18	596	368	fig|2242.69.peg.596	hypothetical protein	98.91	98.91	98.91	100
18	597	666	fig|2242.69.peg.597	Alcohol dehydrogenase	99.4	99.36	98.95	99.7
18	598	284	fig|2242.69.peg.598	CDP-alcohol phosphatidyltransferase( EC:2.7.8.- )	100	100	100	100
18	599	254	fig|2242.69.peg.599	GTP cyclohydrolase III (EC 3.5.4.29)	99.6	99.6	99.6	100
18	600	214	fig|2242.69.peg.600	Threonine dehydrogenase and related Zn-dependent dehydrogenases	98.13	98.13	98.13	100
19	601	69	fig|2242.69.peg.601	hypothetical protein	100	100	100	100
19	602	143	fig|2242.69.peg.602	Arsenate reductase (EC 1.20.4.4) thioredoxin-coupled, LMWP family	100	100	100	100
19	603	130	fig|2242.69.peg.603	Arsenical resistance operon repressor	100	100	100	100
19	604	109	fig|2242.69.peg.604	Asenic metallochaperone ArsD, transfers trivalent metalloids to ArsAB pump	0	0	100	100
19	605	645	fig|2242.69.peg.605	Arsenite/antimonite pump-driving ATPase ArsA (EC 3.6.3.16)	28.43	28.43	100	100
19	606	123	fig|2242.69.peg.606	hypothetical protein	0	0	100	100
19	607	63	fig|2242.69.peg.607	hypothetical protein	0	0	100	100
19	608	110	fig|2242.69.peg.608	Arsenical resistance operon repressor	45.45	45.45	100	100
19	609	282	fig|2242.69.peg.609	Arsenite methyltransferase (EC 2.1.1.137)	34.34	34.34	100	100
19	610	36	fig|2242.69.peg.610	hypothetical protein	0	0	100	0
19	611	508	fig|2242.69.peg.611	hypothetical protein	0	0	100	100
19	612	44	fig|2242.69.peg.612	Transposase	0	0	100	100
19	613	158	fig|2242.69.peg.613	hypothetical protein	30.1	30.1	99.36	100
20	614	100	fig|2242.69.peg.614	hypothetical protein	99	99	100	0
21	615	108	fig|2242.69.peg.615	hypothetical protein	100	100	100	100
21	616	280	fig|2242.69.peg.616	Htr-like protein	99.64	99.64	99.64	100
21	617	326	fig|2242.69.peg.617	hypothetical protein	99.08	99.08	99.69	99.69
21	618	142	fig|2242.69.peg.618	hypothetical protein	99.29	99.29	98.59	100
21	619	105	fig|2242.69.peg.619	hypothetical protein / Transcription factor S	97.12	97.12	97.12	100
21	620	287	fig|2242.69.peg.620	hypothetical protein	99.65	99.65	99.65	100
21	621	230	fig|2242.69.peg.621	hypothetical protein	100	100	100	0
21	622	225	fig|2242.69.peg.622	hypothetical protein	100	100	100	29.61
21	623	397	fig|2242.69.peg.623	GTP-binding and nucleic acid-binding protein YchF	99.49	99.49	99.49	100
21	624	318	fig|2242.69.peg.624	hypothetical protein	99.37	99.37	99.37	100
21	625	144	fig|2242.69.peg.625	hypothetical protein	100	100	100	98.6
21	626	463	fig|2242.69.peg.626	Deoxyribodipyrimidine photolyase (EC 4.1.99.3)	99.78	99.78	99.78	99.78
21	627	519	fig|2242.69.peg.627	Phytoene dehydrogenase (EC 1.14.99.-)	99.61	99.61	99.61	100
21	628	84	fig|2242.69.peg.628	Translation initiation factor 1A	100	100	100	100
21	629	96	fig|2242.69.peg.629	hypothetical protein	100	100	100	100
21	630	310	fig|2242.69.peg.630	hypothetical protein	99.26	99.35	99.35	100
22	631	174	fig|2242.69.peg.631	hypothetical protein	97.69	97.69	46.58	99.42
22	632	267	fig|2242.69.peg.632	tRNA pseudouridine(38-40) synthase (EC 5.4.99.12)	100	100	99.62	100
22	633	433	fig|2242.69.peg.633	Histidyl-tRNA synthetase (EC 6.1.1.21)	100	100	100	99.53
22	634	197	fig|2242.69.peg.634	ATPase of the PP-loop superfamily	99.49	99.49	99.49	100
22	635	118	fig|2242.69.peg.635	DNA-binding protein MTH1615	100	100	100	100
22	636	152	fig|2242.69.peg.636	SSU ribosomal protein S19e	100	100	100	100
22	637	289	fig|2242.69.peg.637	Thiamine-monophosphate kinase (EC 2.7.4.16)	98.96	98.96	99.31	100
22	638	371	fig|2242.69.peg.638	hypothetical protein	100	100	99.73	0
22	639	84	fig|2242.69.peg.639	hypothetical protein	100	100	100	100
22	640	42	fig|2242.69.peg.640	hypothetical protein	0	100	0	100
22	641	242	fig|2242.69.peg.641	Uridylate kinase (EC 2.7.4.22)	100	100	100	100
22	642	549	fig|2242.69.peg.642	Lysyl-tRNA synthetase (class I) (EC 6.1.1.6)	100	100	99.64	99.64
22	643	601	fig|2242.69.peg.643	Uncharacterized protein MJ0971	99.67	99.67	99.67	99.83
22	644	177	fig|2242.69.peg.644	Transcriptional regulator, PadR family	99.43	99.43	100	100
22	645	493	fig|2242.69.peg.645	Coproheme decarboxylase HemQ (no EC) / putative monooxygenase domain	99.8	99.8	99.8	100
22	646	57	fig|2242.69.peg.646	hypothetical protein	100	100	100	100
22	647	353	fig|2242.69.peg.647	Aldo/keto reductase	99.72	99.72	99.43	100
22	648	59	fig|2242.69.peg.648	hypothetical protein	98.28	98.28	96.55	100
22	649	305	fig|2242.69.peg.649	hypothetical protein	99.34	99.34	98.03	99.67
22	650	82	fig|2242.69.peg.650	hypothetical protein	100	100	100	100
22	651	238	fig|2242.69.peg.651	hypothetical protein	0	0	97.89	100
22	652	131	fig|2242.69.peg.652	hypothetical protein	96.92	96.92	96.15	99.23
22	653	269	fig|2242.69.peg.653	NAD synthetase (EC 6.3.1.5)	100	100	100	100
22	654	225	fig|2242.69.peg.654	Enoyl-CoA hydratase	98.21	98.21	99.55	99.41
22	655	222	fig|2242.69.peg.655	hypothetical protein	100	100	100	100
22	656	79	fig|2242.69.peg.656	hypothetical protein	100	100	100	100
22	657	200	fig|2242.69.peg.657	HoxA-like transcriptional regulator	100	100	99.5	90.97
22	658	507	fig|2242.69.peg.658	hypothetical protein	100	100	99.8	99.49
22	659	256	fig|2242.69.peg.659	hypothetical protein	100	100	100	99.61
22	660	134	fig|2242.69.peg.660	hypothetical protein	0	0	0	0
23	661	95	fig|2242.69.peg.661	Flagellin FlaB3	95.74	69.47	96.81	75.44
24	662	81	fig|2242.69.peg.662	Flagellin FlaB1	98.77	98.77	100	91.76
24	663	80	fig|2242.69.peg.663	hypothetical protein	97.47	97.47	98.73	100
24	664	637	fig|2242.69.peg.664	Methyl-accepting chemotaxis protein	99.37	99.37	99.53	99.84
24	665	157	fig|2242.69.peg.665	Flagella-related protein FlaE	100	100	100	100
24	666	491	fig|2242.69.peg.666	hypothetical protein	100	100	100	100
24	667	146	fig|2242.69.peg.667	Flagella-related protein FlaF	100	100	100	100
24	668	152	fig|2242.69.peg.668	Flagella-related protein FlaG	99.34	99.34	99.34	100
24	669	257	fig|2242.69.peg.669	Flagella-related protein FlaH	100	100	100	100
24	670	630	fig|2242.69.peg.670	Flagella-related ATPase FlaI	100	100	100	100
24	671	582	fig|2242.69.peg.671	Flagella-related protein FlaJ	99.66	99.66	99.66	100
24	672	325	fig|2242.69.peg.672	Septum site-determining protein MinD	99.07	99.07	99.07	100
24	673	94	fig|2242.69.peg.673	hypothetical protein	100	100	100	100
24	674	116	fig|2242.69.peg.674	hypothetical protein	100	100	100	100
24	675	133	fig|2242.69.peg.675	Positive regulator of CheA protein activity (CheW)	100	100	100	100
24	676	355	fig|2242.69.peg.676	BioD-like N-terminal domain of phosphotransacetylase	99.72	99.72	99.72	99.12
24	677	701	fig|2242.69.peg.677	Acetyl-CoA synthetase (ADP-forming) alpha and beta chains, putative	99.71	99.71	99.71	99.66
24	678	39	fig|2242.69.peg.678	hypothetical protein	94.74	0	0	100
24	679	267	fig|2242.69.peg.679	metal transporter family GufA protein	99.62	99.62	99.62	100
24	680	481	fig|2242.69.peg.680	Glyceraldehyde-3-phosphate dehydrogenase (NADP(+)) (EC 1.2.1.9)	99.58	99.58	99.58	100
24	681	275	fig|2242.69.peg.681	hypothetical protein	97.41	97.32	97.41	99.64
24	682	44	fig|2242.69.peg.682	hypothetical protein	0	0	0	100
24	683	258	fig|2242.69.peg.683	hypothetical protein	0	0	0	100
24	684	112	fig|2242.69.peg.684	hypothetical protein	0	0	0	100
24	685	214	fig|2242.69.peg.685	NADH oxidase	98.59	98.59	99.06	100
24	686	58	fig|2242.69.peg.686	hypothetical protein	100	100	100	100
24	687	367	fig|2242.69.peg.687	NADH-dependent flavin oxidoreductase	100	100	100	100
24	688	131	fig|2242.69.peg.688	conserved protein associated with acetyl-CoA C-acyltransferase	98.46	98.46	98.46	100
24	689	384	fig|2242.69.peg.689	Acetyl-CoA C-acyltransferase (EC 2.3.1.9)	99.22	99.22	99.22	100
24	690	339	fig|2242.69.peg.690	Luciferase-like monooxygenase YhbW	99.7	99.7	99.7	100
24	691	512	fig|2242.69.peg.691	MAPK-activated protein kinase	99.41	99.41	99.41	100
24	692	240	fig|2242.69.peg.692	hypothetical protein	100	100	100	100
24	693	383	fig|2242.69.peg.693	hypothetical protein	99.48	99.48	99.48	100
24	694	384	fig|2242.69.peg.694	Ferric iron ABC transporter, iron-binding protein	98.43	98.43	98.43	100
24	695	538	fig|2242.69.peg.695	Ferric iron ABC transporter, permease protein	100	100	100	100
24	696	378	fig|2242.69.peg.696	ABC transporter, ATP-binding protein (cluster 1, maltose/g3p/polyamine/iron); ABC transporter, ATP-binding protein (cluster 10, nitrate/sulfonate/bicarbonate)	99.2	99.2	99.2	100
24	697	693	fig|2242.69.peg.697	hypothetical protein	99.57	99.57	96.68	100
24	698	230	fig|2242.69.peg.698	Glycosyltransferase	99.56	99.56	99.56	100
24	699	227	fig|2242.69.peg.699	Transcriptional regulator	99.12	99.12	99.56	100
24	700	767	fig|2242.69.peg.700	adaptive-response sensory-kinase	98.43	98.43	98.83	100
24	701	412	fig|2242.69.peg.701	Kynureninase (EC 3.7.1.3) homolog	99.03	99.03	98.05	99.36
24	702	367	fig|2242.69.peg.702	hypothetical protein	98.91	98.91	99.18	100
24	703	484	fig|2242.69.peg.703	hypothetical protein	99.79	99.79	99.79	99.79
24	704	91	fig|2242.69.peg.704	hypothetical protein	98.89	98.89	98.89	100
24	705	174	fig|2242.69.peg.705	hypothetical protein	98.84	98.84	98.84	100
24	706	560	fig|2242.69.peg.706	Pantothenate:Na+ symporter (TC 2.A.21.1.1)	99.82	99.82	99.82	99.75
24	707	49	fig|2242.69.peg.707	hypothetical protein	100	100	100	0
24	708	427	fig|2242.69.peg.708	Transposase	83.24	83.24	29.11	100
24	709	160	fig|2242.69.peg.709	hypothetical protein	99.37	99.37	98.74	100
24	710	461	fig|2242.69.peg.710	Phosphomannomutase (EC 5.4.2.8); Phosphoglucosamine mutase (EC 5.4.2.10)	99.78	99.78	100	100
24	711	350	fig|2242.69.peg.711	Nucleoside ABC transporter, substrate-binding protein	99.43	99.43	98.57	100
24	712	507	fig|2242.69.peg.712	Nucleoside ABC transporter, ATP-binding protein	100	100	100	99.8
24	713	408	fig|2242.69.peg.713	Nucleoside ABC transporter, permease protein 1	100	100	100	100
24	714	362	fig|2242.69.peg.714	Nucleoside ABC transporter, permease protein 2	100	100	99.72	100
24	715	135	fig|2242.69.peg.715	Cytidine deaminase (EC 3.5.4.5)	100	100	99.25	100
24	716	274	fig|2242.69.peg.716	Uridine phosphorylase (EC 2.4.2.3)	100	100	100	100
24	717	174	fig|2242.69.peg.717	hypothetical protein	100	100	98.84	100
24	718	52	fig|2242.69.peg.718	hypothetical protein	98.04	98.04	98.04	100
24	719	390	fig|2242.69.peg.719	NADH dehydrogenase (EC 1.6.99.3)	100	100	100	99.74
24	720	178	fig|2242.69.peg.720	CBS domain protein	100	100	100	100
24	721	825	fig|2242.69.peg.721	DNA gyrase subunit A (EC 5.99.1.3)	100	100	100	98.87
24	722	638	fig|2242.69.peg.722	DNA gyrase subunit B (EC 5.99.1.3)	99.84	99.84	99.84	100
24	723	805	fig|2242.69.peg.723	DNA topoisomerase VI subunit B (EC 5.99.1.3)	99.75	99.75	99.88	100
24	724	367	fig|2242.69.peg.724	DNA topoisomerase VI subunit A (EC 5.99.1.3)	99.45	99.45	99.45	100
24	725	265	fig|2242.69.peg.725	hypothetical protein	98.86	98.86	98.48	100
24	726	258	fig|2242.69.peg.726	Phosphoglycolate phosphatase	98.83	98.83	98.83	99.61
24	727	562	fig|2242.69.peg.727	ATP-dependent DNA ligase (EC 6.5.1.1)	99.82	99.82	99.82	100
24	728	244	fig|2242.69.peg.728	Proteasome subunit beta (EC 3.4.25.1), archaeal	100	100	100	100
24	729	122	fig|2242.69.peg.729	Uncharacterized protein MJ0068	100	100	100	100
24	730	180	fig|2242.69.peg.730	Predicted transcriptional regulator with C-terminal CBS domain	100	100	100	100
24	731	332	fig|2242.69.peg.731	Phosphoribosylformylglycinamidine cyclo-ligase (EC 6.3.3.1)	99.09	99.09	99.09	100
24	732	198	fig|2242.69.peg.732	Uncharacterized Zn-dependent protease MJ0611	100	100	100	100
24	733	505	fig|2242.69.peg.733	hypothetical protein	100	100	100	100
24	734	156	fig|2242.69.peg.734	Acyl-CoA hydrolase (EC 3.1.2.20)	99.35	99.35	99.35	47.79
24	735	424	fig|2242.69.peg.735	Aspartyl-tRNA(Asn) amidotransferase subunit A (EC 6.3.5.6) @ Glutamyl-tRNA(Gln) amidotransferase subunit A (EC 6.3.5.7)	99.53	99.53	99.53	100
24	736	127	fig|2242.69.peg.736	Aspartyl-tRNA(Asn) amidotransferase subunit C (EC 6.3.5.6) @ Glutamyl-tRNA(Gln) amidotransferase subunit C (EC 6.3.5.7)	99.21	99.21	99.21	100
24	737	164	fig|2242.69.peg.737	Transcription initiation factor B	100	97.14	100	100
25	738	517	fig|2242.69.peg.738	hypothetical protein	99.81	99.81	99.81	100
25	739	341	fig|2242.69.peg.739	hydrogenase expression/formation protein	99.41	99.41	99.41	100
25	740	474	fig|2242.69.peg.740	Alkaline phosphatase (EC 3.1.3.1)	100	100	100	100
25	741	460	fig|2242.69.peg.741	Hemolysins and related proteins containing CBS domains	99.78	99.78	99.78	100
25	742	230	fig|2242.69.peg.742	7-cyano-7-deazaguanine synthase (EC 6.3.4.20)	100	100	100	100
25	743	258	fig|2242.69.peg.743	7-carboxy-7-deazaguanine synthase (EC 4.3.99.3)	99.61	99.61	99.61	100
25	744	151	fig|2242.69.peg.744	6-carboxy-5,6,7,8-tetrahydropterin synthase (EC 4.1.2.50)	99.33	99.33	99.33	100
25	745	428	fig|2242.69.peg.745	Proton/glutamate symporter @ Sodium/glutamate symporter	99.77	99.77	99.77	100
25	746	342	fig|2242.69.peg.746	Aspartate carbamoyltransferase (EC 2.1.3.2)	99.71	99.71	99.71	99.71
25	747	155	fig|2242.69.peg.747	Aspartate carbamoyltransferase regulatory chain (PyrI)	99.35	99.35	99.35	100
25	748	632	fig|2242.69.peg.748	Arginyl-tRNA synthetase (EC 6.1.1.19)	99.52	99.52	99.52	100
25	749	486	fig|2242.69.peg.749	Na+/H+ antiporter NhaC	86.19	86.19	86.19	100
25	750	296	fig|2242.69.peg.750	Ornithine carbamoyltransferase (EC 2.1.3.3)	100	100	100	100
25	751	308	fig|2242.69.peg.751	Carbamate kinase (EC 2.7.2.2)	99.35	99.35	99.67	100
25	752	487	fig|2242.69.peg.752	Arginine deiminase (EC 3.5.3.6)	99.18	99.18	99.18	100
25	753	264	fig|2242.69.peg.753	Transcriptional regulator, IclR family	99.24	99.24	99.24	100
25	754	210	fig|2242.69.peg.754	hypothetical protein	99.52	99.52	99.52	100
25	755	630	fig|2242.69.peg.755	Chromosome segregation ATPase	99.21	99.21	99.21	100
25	756	102	fig|2242.69.peg.756	hypothetical protein	98	98	98	100
25	757	48	fig|2242.69.peg.757	hypothetical protein	100	100	100	100
25	758	41	fig|2242.69.peg.758	hypothetical protein	0	100	0	100
25	759	244	fig|2242.69.peg.759	hypothetical protein	100	100	100	100
25	760	45	fig|2242.69.peg.760	hypothetical protein	78.79	100	0	0
25	761	312	fig|2242.69.peg.761	hypothetical protein	99.68	99.31	0	100
25	762	40	fig|2242.69.peg.762	hypothetical protein	0	0	0	100
25	763	320	fig|2242.69.peg.763	hypothetical protein	99.69	99.69	54.66	100
25	764	322	fig|2242.69.peg.764	hypothetical protein	100	100	100	100
25	765	594	fig|2242.69.peg.765	hypothetical protein	99.66	99.66	99.83	100
25	766	605	fig|2242.69.peg.766	hypothetical protein	94.26	94.26	94.51	100
25	767	677	fig|2242.69.peg.767	hypothetical protein	0	0	0	100
25	768	364	fig|2242.69.peg.768	hypothetical protein	0	0	0	100
25	769	651	fig|2242.69.peg.769	hypothetical protein	0	0	0	100
25	770	61	fig|2242.69.peg.770	hypothetical protein	0	0	0	100
25	771	73	fig|2242.69.peg.771	hypothetical protein	59.72	59.72	0	100
25	772	42	fig|2242.69.peg.772	hypothetical protein	0	0	0	100
25	773	77	fig|2242.69.peg.773	hypothetical protein	97.37	97.37	0	100
25	774	335	fig|2242.69.peg.774	hypothetical protein	97.6	97.6	96.11	98.2
25	775	45	fig|2242.69.peg.775	hypothetical protein	0	0	0	0
25	776	60	fig|2242.69.peg.776	hypothetical protein	0	0	100	100
25	777	40	fig|2242.69.peg.777	hypothetical protein	0	0	0	0
25	778	238	fig|2242.69.peg.778	Sensory rhodopsin II	98.73	98.73	98.73	100
25	779	758	fig|2242.69.peg.779	hypothetical protein	98.82	98.82	98.95	99.84
25	780	254	fig|2242.69.peg.780	GTP cyclohydrolase 1 type 2 homolog YbgI	98.81	98.81	98.81	100
25	781	273	fig|2242.69.peg.781	Agmatinase (EC 3.5.3.11)	98.53	98.53	98.53	100
25	782	128	fig|2242.69.peg.782	Eukaryotic translation initiation factor 5A	100	100	100	100
25	783	259	fig|2242.69.peg.783	Creatinine amidohydrolase (EC 3.5.2.10)	99.61	99.61	99.61	100
25	784	569	fig|2242.69.peg.784	Ucharacterized ABC1 family protein Saci_1664	99.82	99.82	99.82	99.65
25	785	117	fig|2242.69.peg.785	HSP20 type chaperone	100	100	100	100
25	786	219	fig|2242.69.peg.786	3-phosphoglycerate kinase	99.54	99.54	99.54	100
25	787	92	fig|2242.69.peg.787	Pterin-4-alpha-carbinolamine dehydratase (EC 4.2.1.96)	98.9	98.9	98.9	100
25	788	437	fig|2242.69.peg.788	Glutamyl-tRNA reductase (EC 1.2.1.70)	99.77	99.77	99.77	99.5
25	789	221	fig|2242.69.peg.789	Precorrin-2 oxidase (EC 1.3.1.76) @ Sirohydrochlorin ferrochelatase activity of CysG (EC 4.99.1.4)	99.55	99.55	99.55	100
25	790	351	fig|2242.69.peg.790	Heme biosynthesis protein related to NirG / Heme biosynthesis protein related to NirH	99.43	99.43	99.43	99.38
25	791	139	fig|2242.69.peg.791	hypothetical protein	100	100	100	100
25	792	303	fig|2242.69.peg.792	Undecaprenyl diphosphate synthase (geranylgeranyl diphosphate specific) (EC 2.5.1.89)	100	99.67	99.67	99.67
25	793	203	fig|2242.69.peg.793	Undecaprenyl diphosphate synthase (EC 2.5.1.31)	100	100	100	100
25	794	459	fig|2242.69.peg.794	Hypothetical domain / Phytyl-phosphate kinase (EC 2.7.4.-)	99.78	99.78	99.78	99.56
25	795	406	fig|2242.69.peg.795	DNA primase, archaeal DnaG-type	99.01	99.01	99.01	100
25	796	71	fig|2242.69.peg.796	hypothetical protein	100	100	100	100
25	797	497	fig|2242.69.peg.797	Na+/solute symporter	100	100	100	99.8
25	798	93	fig|2242.69.peg.798	hypothetical protein	100	100	100	100
25	799	308	fig|2242.69.peg.799	hypothetical protein	100	100	100	100
25	800	120	fig|2242.69.peg.800	hypothetical protein	100	100	100	100
25	801	228	fig|2242.69.peg.801	hypothetical protein	99.12	99.12	98.67	100
25	802	303	fig|2242.69.peg.802	Pyridoxal 5'-phosphate synthase (glutamine hydrolyzing), synthase subunit (EC 4.3.3.6)	99.67	99.67	99.67	0
25	803	695	fig|2242.69.peg.803	hypothetical protein	99.28	99.28	99.42	100
25	804	302	fig|2242.69.peg.804	Homoserine kinase (EC 2.7.1.39)	99.34	99.34	99.34	100
25	805	439	fig|2242.69.peg.805	hypothetical protein	97.95	97.95	97.95	100
25	806	68	fig|2242.69.peg.806	hypothetical protein	98.53	98.53	98.53	100
26	807	135	fig|2242.69.peg.807	Transcription initiation factor B	100	100	98.52	72.9
26	808	238	fig|2242.69.peg.808	ABC transporter, substrate-binding protein (cluster 8, B12/iron complex)	97.89	97.89	97.89	98.36
26	809	615	fig|2242.69.peg.809	dolichol-P-glucose synthetase	99.51	99.51	99.51	100
26	810	81	fig|2242.69.peg.810	hypothetical protein	98.75	98.75	98.75	100
26	811	205	fig|2242.69.peg.811	Transcriptional regulator, ArsR family	99.02	99.02	99.02	100
26	812	393	fig|2242.69.peg.812	Protein QmcA (possibly involved in integral membrane quality control)	100	100	100	100
26	813	170	fig|2242.69.peg.813	Putative activity regulator of membrane protease YbbK	100	100	100	100
26	814	59	fig|2242.69.peg.814	hypothetical protein	100	100	100	100
26	815	580	fig|2242.69.peg.815	Pyruvate kinase (EC 2.7.1.40) / Phosphohistidine swiveling domain	100	100	100	100
26	816	690	fig|2242.69.peg.816	Methionyl-tRNA synthetase (EC 6.1.1.10)	99.56	99.56	99.56	100
26	817	356	fig|2242.69.peg.817	L-tyrosine decarboxylase (EC 4.1.1.25)	99.72	99.72	99.72	100
26	818	421	fig|2242.69.peg.818	Integral membrane zinc-metalloprotease HP0382, M48 family	99.52	99.52	99.52	100
26	819	755	fig|2242.69.peg.819	Phosphoenolpyruvate synthase (EC 2.7.9.2)	99.47	99.47	99.47	99.87
26	820	130	fig|2242.69.peg.820	hypothetical protein	100	100	100	99.22
26	821	302	fig|2242.69.peg.821	Phenazine biosynthesis protein PhzF like	99.34	99.34	99.34	99.67
26	822	231	fig|2242.69.peg.822	Xanthine-guanine phosphoribosyltransferase (EC 2.4.2.22)	99.57	99.57	99.57	100
26	823	285	fig|2242.69.peg.823	5'-methylthioadenosine phosphorylase (EC 2.4.2.28)	99.65	99.65	99.65	99.65
26	824	234	fig|2242.69.peg.824	hypothetical protein	99.57	99.57	99.57	100
26	825	287	fig|2242.69.peg.825	Segregation and condensation protein A	98.95	98.95	99.3	100
26	826	1191	fig|2242.69.peg.826	Chromosome partition protein smc	97.39	97.39	97.39	99.78
26	827	91	fig|2242.69.peg.827	hypothetical protein	100	100	100	100
26	828	496	fig|2242.69.peg.828	Aspartyl-tRNA(Asn) amidotransferase subunit B (EC 6.3.5.6) @ Glutamyl-tRNA(Gln) amidotransferase subunit B (EC 6.3.5.7)	99.8	99.8	99.8	99.8
26	829	79	fig|2242.69.peg.829	hypothetical protein	57.69	57.69	57.69	100
26	830	127	fig|2242.69.peg.830	hypothetical protein	100	100	100	55.26
26	831	830	fig|2242.69.peg.831	DNA topoisomerase I (EC 5.99.1.2)	99.88	99.88	99.88	0
26	832	430	fig|2242.69.peg.832	Uncharacterized protein SSO0872	99.77	99.77	99.77	100
26	833	73	fig|2242.69.peg.833	hypothetical protein	98.61	98.61	98.61	100
26	834	257	fig|2242.69.peg.834	hypothetical protein	97.27	97.27	97.27	100
26	835	628	fig|2242.69.peg.835	hypothetical protein	100	100	100	99.76
26	836	94	fig|2242.69.peg.836	hypothetical protein	100	100	100	100
26	837	301	fig|2242.69.peg.837	hypothetical protein	100	100	100	100
26	838	138	fig|2242.69.peg.838	hypothetical protein	97.81	97.81	97.81	100
26	839	334	fig|2242.69.peg.839	FIG056164: rhomboid family serine protease	100	100	100	100
26	840	77	fig|2242.69.peg.840	Endonuclease V (EC 3.1.21.7)	94.92	94.92	94.92	100
26	841	274	fig|2242.69.peg.841	short-chain dehydrogenase/oxidoreductase	98.17	98.17	98.17	40.44
26	842	348	fig|2242.69.peg.842	anion-transporting ATPase	99.71	99.71	99.71	29.88
26	843	115	fig|2242.69.peg.843	hypothetical protein	100	100	100	100
26	844	172	fig|2242.69.peg.844	Nicotinamide-nucleotide amidase (EC 3.5.1.42)	96.49	96.49	96.49	99.31
26	845	161	fig|2242.69.peg.845	hypothetical protein	95	95	95	100
26	846	252	fig|2242.69.peg.846	hypothetical protein	100	100	100	100
26	847	387	fig|2242.69.peg.847	Acyl-CoA dehydrogenase	99.22	99.22	99.22	100
26	848	114	fig|2242.69.peg.848	hypothetical protein	100	100	100	100
26	849	146	fig|2242.69.peg.849	Putative transcription antitermination protein NusG	100	100	100	100
26	850	58	fig|2242.69.peg.850	Protein translocase subunit SecE	100	100	100	100
26	851	397	fig|2242.69.peg.851	Cell division protein FtsZ	100	100	100	100
26	852	454	fig|2242.69.peg.852	D-aminoacyl-tRNA deacylase (EC 3.1.1.96), archaeal type	98.9	98.9	99.12	100
26	853	318	fig|2242.69.peg.853	cation antiporter	100	100	100	100
26	854	267	fig|2242.69.peg.854	Shikimate 5-dehydrogenase I alpha (EC 1.1.1.25)	100	100	100	99.62
26	855	123	fig|2242.69.peg.855	hypothetical protein	100	100	100	99.07
26	856	489	fig|2242.69.peg.856	Para-aminobenzoate synthase, aminase component (EC 2.6.1.85)	99.39	99.39	99.18	100
26	857	192	fig|2242.69.peg.857	Para-aminobenzoate synthase, amidotransferase component (EC 2.6.1.85)	99.48	99.48	99.48	99.2
26	858	286	fig|2242.69.peg.858	Aminodeoxychorismate lyase (EC 4.1.3.38)	99.3	99.3	99.3	100
26	859	157	fig|2242.69.peg.859	hypothetical protein	99.36	99.36	99.36	100
26	860	97	fig|2242.69.peg.860	hypothetical protein	98.96	98.96	98.96	100
26	861	343	fig|2242.69.peg.861	Sugar-phosphate nucleotidyl transferase	97.66	97.66	97.66	100
26	862	241	fig|2242.69.peg.862	Uncharacterized protein MJ0570	100	100	100	99.17
26	863	383	fig|2242.69.peg.863	Uncharacterized transmembrane protein MJ1032	99.74	99.74	99.74	99.74
26	864	143	fig|2242.69.peg.864	hypothetical protein	100	100	100	100
27	865	317	fig|2242.69.peg.865	hypothetical protein	0	0	0	100
27	866	237	fig|2242.69.peg.866	hypothetical protein	96.61	96.61	96.61	100
27	867	44	fig|2242.69.peg.867	hypothetical protein	83.72	83.72	85.71	97.67
27	868	71	fig|2242.69.peg.868	hypothetical protein	97.14	97.14	0	0
27	869	38	fig|2242.69.peg.869	hypothetical protein	94.59	94.59	0	100
27	870	58	fig|2242.69.peg.870	hypothetical protein	96.49	96.49	96.49	100
27	871	45	fig|2242.69.peg.871	hypothetical protein	0	0	0	100
27	872	394	fig|2242.69.peg.872	hypothetical protein	0	0	26.74	100
27	873	485	fig|2242.69.peg.873	Kef-type K+ transport systems (NAD-binding component fused to domain related to exopolyphosphatase)	99.59	99.59	99.59	100
27	874	97	fig|2242.69.peg.874	hypothetical protein	100	100	100	100
27	875	372	fig|2242.69.peg.875	hypothetical protein	99.46	99.46	99.46	100
27	876	302	fig|2242.69.peg.876	hypothetical protein	99.34	99.34	98.34	100
27	877	198	fig|2242.69.peg.877	hypothetical protein	99.49	99.49	100	100
27	878	179	fig|2242.69.peg.878	Positive regulator of CheA protein activity (CheW)	100	100	100	100
27	879	121	fig|2242.69.peg.879	Chemotaxis regulator - transmits chemoreceptor signals to flagellar motor components CheY	100	100	100	100
27	880	348	fig|2242.69.peg.880	Chemotaxis response regulator protein-glutamate methylesterase CheB (EC 3.1.1.61)	99.71	99.71	100	100
27	881	669	fig|2242.69.peg.881	Signal transduction histidine kinase CheA	99.4	99.4	99.85	100
27	882	196	fig|2242.69.peg.882	Chemotaxis protein CheC -- inhibitor of MCP methylation	100	100	100	100
27	883	380	fig|2242.69.peg.883	Chemotaxis protein CheC -- inhibitor of MCP methylation	100	100	100	100
27	884	156	fig|2242.69.peg.884	Chemotaxis protein CheD	100	100	100	100
27	885	269	fig|2242.69.peg.885	Chemotaxis protein methyltransferase CheR (EC 2.1.1.80)	100	100	100	100
27	886	288	fig|2242.69.peg.886	hypothetical protein	100	100	100	100
27	887	291	fig|2242.69.peg.887	hypothetical protein	100	100	100	100
27	888	407	fig|2242.69.peg.888	phycocyanin alpha phycocyanobilin lyase-like	100	100	100	100
28	889	96	fig|2242.69.peg.889	hypothetical protein	0	0	0	100
28	890	178	fig|2242.69.peg.890	hypothetical protein	35.09	35.09	35.09	100
28	891	99	fig|2242.69.peg.891	hypothetical protein	0	0	0	100
28	892	399	fig|2242.69.peg.892	Isopentenyl-diphosphate delta-isomerase, FMN-dependent (EC 5.3.3.2)	0	0	0	98.94
29	893	266	fig|2242.69.peg.893	hypothetical protein	100	100	100	100
29	894	290	fig|2242.69.peg.894	hypothetical protein	100	100	100	100
29	895	140	fig|2242.69.peg.895	Biopolymer transport protein ExbD/TolR	100	100	100	100
29	896	202	fig|2242.69.peg.896	hypothetical protein	100	100	100	100
29	897	40	fig|2242.69.peg.897	hypothetical protein	0	0	0	100
29	898	157	fig|2242.69.peg.898	hypothetical protein	0	0	0	100
29	899	47	fig|2242.69.peg.899	hypothetical protein	0	0	0	100
29	900	200	fig|2242.69.peg.900	hypothetical protein	0	0	25.86	100
29	901	146	fig|2242.69.peg.901	hypothetical protein	0	0	0	98.61
29	902	127	fig|2242.69.peg.902	hypothetical protein	0	0	0	100
29	903	94	fig|2242.69.peg.903	Transcriptional regulator, PadR family	80.9	80.9	80.9	100
30	904	241	fig|2242.69.peg.904	Transcription initiation factor B	100	100	100	97
30	905	158	fig|2242.69.peg.905	hypothetical protein	100	100	100	100
30	906	361	fig|2242.69.peg.906	asparagine synthetase	99.44	99.44	99.44	98.39
30	907	228	fig|2242.69.peg.907	hypothetical protein	100	100	100	28.09
30	908	40	fig|2242.69.peg.908	hypothetical protein	94.87	0	0	0
30	909	701	fig|2242.69.peg.909	Phosphoribosylformylglycinamidine synthase, synthetase subunit (EC 6.3.5.3)	99.14	99.14	99.14	100
30	910	46	fig|2242.69.peg.910	hypothetical protein	97.14	97.14	97.14	0
30	911	142	fig|2242.69.peg.911	hypothetical protein	100	100	100	100
30	912	274	fig|2242.69.peg.912	Imidazole glycerol phosphate synthase cyclase subunit	100	100	100	100
30	913	95	fig|2242.69.peg.913	DNA-directed RNA polymerase subunit L (EC 2.7.7.6)	98.94	98.94	98.94	100
30	914	599	fig|2242.69.peg.914	hypothetical protein	98.83	98.83	98.66	100
30	915	207	fig|2242.69.peg.915	RNA methylase	99.03	99.03	99.03	100
30	916	345	fig|2242.69.peg.916	Diphthamide biosynthesis protein 1	100	100	100	100
30	917	133	fig|2242.69.peg.917	hypothetical protein	100	100	100	100
30	918	217	fig|2242.69.peg.918	Bacterio-opsin activator domain-containing protein	99.54	99.54	99.54	35.09
30	919	279	fig|2242.69.peg.919	hypothetical protein	100	100	100	0
30	920	450	fig|2242.69.peg.920	hypothetical protein	99.55	99.55	99.55	99.78
30	921	302	fig|2242.69.peg.921	hypothetical protein	99.67	99.67	99.67	100
30	922	492	fig|2242.69.peg.922	hypothetical protein	98.57	98.57	98.57	100
30	923	270	fig|2242.69.peg.923	SAM-dependent methyltransferase	99.63	99.63	99.63	100
30	924	228	fig|2242.69.peg.924	Carbonic anhydrase, beta class (EC 4.2.1.1)	97.8	97.8	97.8	100
30	925	358	fig|2242.69.peg.925	Integrase/recombinase	98.31	98.31	98.31	100
30	926	126	fig|2242.69.peg.926	hypothetical protein	98.4	98.4	98.4	100
30	927	39	fig|2242.69.peg.927	hypothetical protein	100	100	0	100
30	928	77	fig|2242.69.peg.928	hypothetical protein	0	0	0	100
30	929	71	fig|2242.69.peg.929	hypothetical protein	97.14	97.14	97.14	100
30	930	297	fig|2242.69.peg.930	hypothetical protein	97.1	97.1	97.1	100
30	931	290	fig|2242.69.peg.931	hypothetical protein	95.85	95.85	95.85	100
30	932	121	fig|2242.69.peg.932	iron-dependent repressor homolog	100	100	100	100
30	933	297	fig|2242.69.peg.933	hypothetical protein	98.65	98.65	98.65	100
30	934	193	fig|2242.69.peg.934	Anaerobic dimethyl sulfoxide reductase chaperone DmsD	98.96	98.96	98.96	100
30	935	436	fig|2242.69.peg.935	Anaerobic dimethyl sulfoxide reductase chain C (EC 1.8.5.3), anchor subunit @ Respiratory trimethylamine-N-oxide reductase, membrane subunit	99.08	99.08	99.08	99.77
30	936	263	fig|2242.69.peg.936	Anaerobic dimethyl sulfoxide reductase chain B (EC 1.8.5.3), iron-sulfur binding subunit @ Respiratory trimethylamine-N-oxide reductase, iron-sulfur subunit	99.62	99.62	99.62	100
30	937	839	fig|2242.69.peg.937	Anaerobic dimethyl sulfoxide reductase chain A (EC 1.8.5.3), molybdopterin-binding domain @ Trimethylamine-N-oxide reductase (EC 1.6.6.9)	99.88	99.88	99.88	100
30	938	80	fig|2242.69.peg.938	hypothetical protein	100	100	100	100
30	939	225	fig|2242.69.peg.939	hypothetical protein	99.55	99.55	99.55	45.45
30	940	149	fig|2242.69.peg.940	Molybdopterin-guanine dinucleotide biosynthesis protein MobB	100	100	99.32	0
30	941	234	fig|2242.69.peg.941	Molybdenum cofactor guanylyltransferase (EC 2.7.7.77)	99.14	99.14	99.14	100
30	942	562	fig|2242.69.peg.942	Type II secretion system protein	99.64	99.82	99.82	100
30	943	712	fig|2242.69.peg.943	Flp pilus assembly protein TadC	99.44	99.44	99.44	100
30	944	218	fig|2242.69.peg.944	tRNA (carboxymethyluridine(34)-5-O)-methyltransferase (EC 2.1.1.229)	99.08	99.08	99.08	100
30	945	562	fig|2242.69.peg.945	hypothetical protein	99.29	99.29	99.29	100
30	946	573	fig|2242.69.peg.946	hypothetical protein	99.83	99.83	97.91	100
30	947	547	fig|2242.69.peg.947	Chitinase (EC 3.2.1.14)	99.82	99.82	99.8	100
30	948	381	fig|2242.69.peg.948	Putative oxidoreductase YncB	99.45	100	100	100
30	949	211	fig|2242.69.peg.949	hypothetical protein	98.1	98.1	99.05	100
30	950	417	fig|2242.69.peg.950	Spermidine/putrescine import ABC transporter substrate-binding protein PotD (TC 3.A.1.11.1)	99.76	99.76	99.76	100
30	951	817	fig|2242.69.peg.951	Methyl-accepting chemotaxis sensor/transducer protein	100	99.88	99.75	100
30	952	108	fig|2242.69.peg.952	hypothetical protein	100	100	100	100
30	953	186	fig|2242.69.peg.953	hypothetical protein	99.46	99.46	99.46	100
30	954	257	fig|2242.69.peg.954	Succinate-semialdehyde dehydrogenase [NAD] (EC 1.2.1.24); Succinate-semialdehyde dehydrogenase [NADP+] (EC 1.2.1.79)	98.62	98.62	98.62	100
31	955	58	fig|2242.69.peg.955	hypothetical protein	0	0	0	0
31	956	61	fig|2242.69.peg.956	hypothetical protein	84	0	0	100
31	957	201	fig|2242.69.peg.957	Archaeal DNA polymerase I (EC 2.7.7.7)	92.57	92.57	80	100
31	958	459	fig|2242.69.peg.958	DNA-cytosine methyltransferase (EC 2.1.1.37)	28.73	28.73	27.62	100
31	959	981	fig|2242.69.peg.959	ATP-dependent RNA helicase	0	0	0	100
31	960	256	fig|2242.69.peg.960	hypothetical protein	0	0	97.73	100
31	961	63	fig|2242.69.peg.961	hypothetical protein	0	0	100	100
31	962	310	fig|2242.69.peg.962	hypothetical protein	0	0	100	100
31	963	654	fig|2242.69.peg.963	hypothetical protein	0	0	24.59	100
31	964	1272	fig|2242.69.peg.964	Superfamily II DNA and RNA helicase	0	0	30.93	100
31	965	914	fig|2242.69.peg.965	hypothetical protein	0	0	0	100
31	966	154	fig|2242.69.peg.966	hypothetical protein	0	0	0	99.35
31	967	702	fig|2242.69.peg.967	DNA-cytosine methyltransferase (EC 2.1.1.37)	29.89	29.89	29.02	100
31	968	142	fig|2242.69.peg.968	hypothetical protein	0	0	0	100
31	969	57	fig|2242.69.peg.969	hypothetical protein	0	0	0	100
31	970	48	fig|2242.69.peg.970	hypothetical protein	0	0	0	100
31	971	149	fig|2242.69.peg.971	Transposase	58.9	58.9	0	100
31	972	50	fig|2242.69.peg.972	hypothetical protein	0	0	0	0
31	973	224	fig|2242.69.peg.973	Origin of replication recognition protein @ Cell division control protein 6	87.1	94.35	73.52	100
31	974	40	fig|2242.69.peg.974	hypothetical protein	84.62	0	0	100
31	975	65	fig|2242.69.peg.975	hypothetical protein	0	0	0	100
32	976	193	fig|2242.69.peg.976	tRNA cytosine(12) acetyltransferase, catalytic subunit @ SSU rRNA acetyltransferase, catalytic subunit	99.48	99.48	99.48	97.95
32	977	121	fig|2242.69.peg.977	LSU ribosomal protein L7Ae	100	100	100	100
32	978	75	fig|2242.69.peg.978	SSU ribosomal protein S28e	100	100	100	100
32	979	63	fig|2242.69.peg.979	LSU ribosomal protein L24e	100	100	100	100
32	980	162	fig|2242.69.peg.980	Nucleoside diphosphate kinase (EC 2.7.4.6)	100	100	100	98.14
32	981	316	fig|2242.69.peg.981	5-methyltetrahydropteroyltriglutamate--homocysteine methyltransferase (EC 2.1.1.14)	98.1	98.1	98.1	100
32	982	192	fig|2242.69.peg.982	eRF1 methyltransferase catalytic subunit MTQ2	99.48	99.48	99.48	100
32	983	359	fig|2242.69.peg.983	Small-conductance mechanosensitive channel	98.04	98.04	98.04	100
32	984	283	fig|2242.69.peg.984	SSU rRNA (adenine(1518)-N(6)/adenine(1519)-N(6))-dimethyltransferase (EC 2.1.1.182)	100	100	100	100
32	985	198	fig|2242.69.peg.985	Predicted RNA-binding protein COG1491	99.49	99.49	99.49	100
32	986	120	fig|2242.69.peg.986	DNA-directed RNA polymerase subunit F (EC 2.7.7.6)	100	100	100	99.16
32	987	100	fig|2242.69.peg.987	LSU ribosomal protein L21e	100	100	100	100
32	988	40	fig|2242.69.peg.988	hypothetical protein	0	0	0	0
32	989	394	fig|2242.69.peg.989	Cystathionine gamma-lyase (EC 4.4.1.1)	99.75	99.75	99.75	100
32	990	89	fig|2242.69.peg.990	Translation elongation factor 1 beta subunit	100	100	100	98.86
32	991	58	fig|2242.69.peg.991	Predicted Zn-ribbon RNA-binding protein with a function in translation	100	100	100	100
32	992	609	fig|2242.69.peg.992	hypothetical protein	97.86	97.86	97.86	99.78
32	993	278	fig|2242.69.peg.993	Box C/D RNA-guided RNA methyltransferase subunit Nop5	99.64	99.64	99.64	100
32	994	211	fig|2242.69.peg.994	Box C/D RNA-guided RNA methyltransferase subunit fibrillarin	99.05	99.05	99.05	100
32	995	77	fig|2242.69.peg.995	hypothetical protein	100	100	100	100
32	996	197	fig|2242.69.peg.996	Transcriptional regulator, AsnC family	98.47	98.47	98.47	100
32	997	178	fig|2242.69.peg.997	Peptide-methionine (S)-S-oxide reductase MsrA (EC 1.8.4.11)	99.44	99.44	99.44	100
32	998	208	fig|2242.69.peg.998	hypothetical protein	99.52	99.52	99.52	100
32	999	163	fig|2242.69.peg.999	hypothetical protein	99.38	99.38	99.38	100
32	1000	402	fig|2242.69.peg.1000	Radical SAM heme biosynthesis protein AhbC, 12,18-didecarboxysirohaem deacetylase	99.75	99.75	99.75	100
32	1001	84	fig|2242.69.peg.1001	hypothetical protein	100	100	100	100
32	1002	357	fig|2242.69.peg.1002	Radical SAM heme biosynthesis protein AhbD, Fe-coproporphyrin III decarboxylase	98.88	98.88	98.88	100
32	1003	380	fig|2242.69.peg.1003	Multicopper oxidase	99.74	99.74	99.74	100
32	1004	206	fig|2242.69.peg.1004	Halocyanin	99.51	99.51	99.51	100
32	1005	152	fig|2242.69.peg.1005	hypothetical protein	100	100	100	100
32	1006	201	fig|2242.69.peg.1006	Superoxide dismutase [Mn] (EC 1.15.1.1)	99.5	99.5	99.5	100
32	1007	382	fig|2242.69.peg.1007	Acyl-CoA dehydrogenase	100	100	100	100
32	1008	415	fig|2242.69.peg.1008	hypothetical protein	99.28	99.28	99.28	100
32	1009	70	fig|2242.69.peg.1009	hypothetical protein	98.55	98.55	100	100
32	1010	118	fig|2242.69.peg.1010	hypothetical protein	100	100	100	100
32	1011	155	fig|2242.69.peg.1011	Thiol peroxidase, Bcp-type (EC 1.11.1.15)	100	100	100	100
32	1012	459	fig|2242.69.peg.1012	hypothetical protein	99.56	99.56	99.56	26.8
32	1013	69	fig|2242.69.peg.1013	hypothetical protein	100	100	100	0
32	1014	212	fig|2242.69.peg.1014	Ribulose-5-phosphate 4-epimerase and related epimerases and aldolases	99.53	99.53	99.53	0
32	1015	233	fig|2242.69.peg.1015	2-haloalkanoic acid dehalogenase (EC 3.8.1.2)	98.71	98.71	98.71	0
32	1016	417	fig|2242.69.peg.1016	NADP-specific glutamate dehydrogenase (EC 1.4.1.4)	99.76	99.76	99.76	88.7
32	1017	432	fig|2242.69.peg.1017	S-adenosylhomocysteine deaminase (EC 3.5.4.28); Methylthioadenosine deaminase (EC 3.5.4.31)	99.54	99.54	99.54	99.54
32	1018	147	fig|2242.69.peg.1018	hypothetical protein	100	100	100	100
32	1019	211	fig|2242.69.peg.1019	Bacterio-opsin activator domain-containing protein	100	100	100	100
32	1020	589	fig|2242.69.peg.1020	Urocanate hydratase (EC 4.2.1.49)	99.15	99.15	99.15	99.82
32	1021	307	fig|2242.69.peg.1021	Formiminoglutamase (EC 3.5.3.8)	97.06	97.06	97.06	100
32	1022	187	fig|2242.69.peg.1022	Imidazolonepropionase (EC 3.5.2.7)	98.2	98.2	98.2	0
32	1023	526	fig|2242.69.peg.1023	Histidine ammonia-lyase (EC 4.3.1.3)	99.81	99.81	99.81	0
32	1024	251	fig|2242.69.peg.1024	hypothetical protein	99.2	99.2	99.2	0
32	1025	161	fig|2242.69.peg.1025	hypothetical protein	98.12	98.12	98.12	0
32	1026	399	fig|2242.69.peg.1026	Phosphoglycerate kinase (EC 2.7.2.3)	100	100	100	100
32	1027	203	fig|2242.69.peg.1027	hypothetical protein	99.5	99.5	99.5	100
32	1028	226	fig|2242.69.peg.1028	Uridine kinase (EC 2.7.1.48)	100	100	100	100
32	1029	108	fig|2242.69.peg.1029	hypothetical protein	100	100	100	100
32	1030	37	fig|2242.69.peg.1030	hypothetical protein	86.11	86.11	86.11	100
33	1031	424	fig|2242.69.peg.1031	hypothetical protein	97.41	97.41	97.41	100
33	1032	399	fig|2242.69.peg.1032	Vitamin B12 ABC transporter, ATP-binding protein BtuD	99.5	99.5	99.5	100
33	1033	370	fig|2242.69.peg.1033	Vitamin B12 ABC transporter, permease protein BtuC	99.46	99.46	99.46	100
33	1034	370	fig|2242.69.peg.1034	Vitamin B12 ABC transporter, substrate-binding protein BtuF	98.37	98.37	98.37	100
33	1035	93	fig|2242.69.peg.1035	Signal recognition particle protein SRP19	100	100	100	100
33	1036	76	fig|2242.69.peg.1036	gar1 - like small nucleolar rnp	100	100	100	100
33	1037	319	fig|2242.69.peg.1037	hypothetical protein	99.69	99.69	100	100
33	1038	329	fig|2242.69.peg.1038	Ornithine cyclodeaminase (EC 4.3.1.12)	100	100	100	100
33	1039	134	fig|2242.69.peg.1039	hypothetical protein	100	100	100	0
33	1040	194	fig|2242.69.peg.1040	hypothetical protein	98.45	98.45	100	100
33	1041	328	fig|2242.69.peg.1041	Flap structure-specific endonuclease	99.39	99.39	99.39	100
33	1042	83	fig|2242.69.peg.1042	hypothetical protein	98.77	98.77	98.77	100
33	1043	471	fig|2242.69.peg.1043	Fumarate hydratase class II (EC 4.2.1.2)	100	100	100	100
33	1044	160	fig|2242.69.peg.1044	transmembrane protein, distant homology with ydbS	98.74	98.74	98.74	100
33	1045	515	fig|2242.69.peg.1045	transmembrane protein, distant homology with ydbT	98.44	98.44	98.44	100
33	1046	623	fig|2242.69.peg.1046	Glutamyl-tRNA(Gln) amidotransferase transferase subunit (EC 6.3.5.7)	99.04	99.04	99.04	100
33	1047	162	fig|2242.69.peg.1047	Transcriptional regulator, AsnC family	100	100	100	100
33	1048	314	fig|2242.69.peg.1048	Permease of the drug/metabolite transporter (DMT) superfamily	99.36	99.36	99.36	100
33	1049	154	fig|2242.69.peg.1049	hypothetical protein	99.35	99.35	99.35	26.45
33	1050	242	fig|2242.69.peg.1050	tRNA (cytidine(32)/uridine(32)-2'-O)-methyltransferase (EC 2.1.1.200)	100	100	100	100
33	1051	190	fig|2242.69.peg.1051	hypothetical protein	100	100	100	100
33	1052	373	fig|2242.69.peg.1052	Related to Dihydropteroate synthase / Alternative dihydrofolate reductase 2	99.73	99.73	99.73	100
33	1053	226	fig|2242.69.peg.1053	Uncharacterized protein MJ1634	100	100	99.56	100
33	1054	339	fig|2242.69.peg.1054	N5,N10-methylenetetrahydromethanopterin reductase-related protein, VNG1342Gm family	99.7	99.7	99.41	100
33	1055	256	fig|2242.69.peg.1055	Oxidoreductase, short-chain dehydrogenase/reductase family	99.22	99.22	99.22	100
33	1056	267	fig|2242.69.peg.1056	N-acyl homoserine lactone hydrolase	99.25	99.25	99.25	99.62
33	1057	522	fig|2242.69.peg.1057	Long-chain-fatty-acid--CoA ligase (EC 6.2.1.3)	99.81	99.81	99.81	76.72
33	1058	453	fig|2242.69.peg.1058	Sulfatase	99.56	99.56	99.34	30.57
33	1059	152	fig|2242.69.peg.1059	hypothetical protein	99.34	99.34	99.34	0
33	1060	482	fig|2242.69.peg.1060	Deoxyribodipyrimidine photolyase (EC 4.1.99.3)	99.58	99.58	99.79	100
33	1061	201	fig|2242.69.peg.1061	Superoxide dismutase [Mn] (EC 1.15.1.1)	98.5	98.5	98.5	100
33	1062	159	fig|2242.69.peg.1062	hypothetical protein	82.8	82.8	82.8	100
33	1063	90	fig|2242.69.peg.1063	hypothetical protein	100	100	100	100
33	1064	193	fig|2242.69.peg.1064	MBL-fold metallo-hydrolase superfamily	99.48	99.48	99.48	98
33	1065	113	fig|2242.69.peg.1065	hypothetical protein	100	100	100	100
33	1066	248	fig|2242.69.peg.1066	Thymidylate synthase ThyX (EC 2.1.1.148)	99.6	99.6	99.6	100
33	1067	145	fig|2242.69.peg.1067	hypothetical protein	100	100	100	100
33	1068	816	fig|2242.69.peg.1068	hypothetical protein	98.77	98.77	98.77	100
33	1069	373	fig|2242.69.peg.1069	hypothetical protein	99.46	99.46	99.46	0
33	1070	562	fig|2242.69.peg.1070	hypothetical protein	99.82	99.82	99.82	99.32
33	1071	114	fig|2242.69.peg.1071	hypothetical protein	99.12	99.12	99.12	100
33	1072	48	fig|2242.69.peg.1072	hypothetical protein	100	100	100	100
33	1073	138	fig|2242.69.peg.1073	hypothetical protein	100	100	100	100
33	1074	74	fig|2242.69.peg.1074	hypothetical protein	100	100	100	100
33	1075	60	fig|2242.69.peg.1075	3-hydroxyacyl-CoA dehydrogenase (EC 1.1.1.35) / Enoyl CoA hydratase (EC 4.2.1.17)	0	0	40.35	100
34	1076	79	fig|2242.69.peg.1076	hypothetical protein	97.44	97.44	97.44	100
34	1077	76	fig|2242.69.peg.1077	hypothetical protein	93.33	94.67	93.33	100
34	1078	191	fig|2242.69.peg.1078	hypothetical protein	100	100	100	100
34	1079	64	fig|2242.69.peg.1079	hypothetical protein	100	100	100	100
34	1080	172	fig|2242.69.peg.1080	Small heat shock protein	99.42	99.42	99.42	100
34	1081	274	fig|2242.69.peg.1081	hypothetical protein	98.9	98.9	98.9	100
34	1082	418	fig|2242.69.peg.1082	NADH oxidase	99.76	99.76	99.76	100
34	1083	78	fig|2242.69.peg.1083	hypothetical protein	100	100	100	100
34	1084	140	fig|2242.69.peg.1084	hypothetical protein	100	100	100	100
34	1085	183	fig|2242.69.peg.1085	hypothetical protein	98.9	98.9	98.9	100
34	1086	435	fig|2242.69.peg.1086	Erythromycin esterase type I	0	0	0	100
34	1087	1043	fig|2242.69.peg.1087	Carbamoyl-phosphate synthase large chain (EC 6.3.5.5)	99.04	99.04	99.04	100
34	1088	354	fig|2242.69.peg.1088	Carbamoyl-phosphate synthase small chain (EC 6.3.5.5)	100	100	100	98.41
34	1089	138	fig|2242.69.peg.1089	HTH-type transcriptional regulator LysM	100	100	100	100
34	1090	214	fig|2242.69.peg.1090	Isopentenyl-diphosphate Delta-isomerase (EC 5.3.3.2)	100	100	100	100
34	1091	137	fig|2242.69.peg.1091	Mov34/MPN/PAD-1 family protease	99.26	99.26	99.26	100
34	1092	78	fig|2242.69.peg.1092	hypothetical protein	100	100	100	100
34	1093	348	fig|2242.69.peg.1093	Alcohol dehydrogenase (EC 1.1.1.1)	99.71	99.71	99.71	98.98
34	1094	207	fig|2242.69.peg.1094	Molybdopterin adenylyltransferase (EC 2.7.7.75)	93.69	93.69	93.69	100
34	1095	236	fig|2242.69.peg.1095	5-Formyltetrahydrofolate cycloligase paralog implicated in thiamin metabolism	99.57	99.57	99.57	99.15
34	1096	76	fig|2242.69.peg.1096	hypothetical protein	100	100	100	100
34	1097	107	fig|2242.69.peg.1097	hypothetical protein	100	100	100	100
34	1098	306	fig|2242.69.peg.1098	GMP synthase [glutamine-hydrolyzing], ATP pyrophosphatase subunit (EC 6.3.5.2)	99.67	99.67	99.67	100
34	1099	554	fig|2242.69.peg.1099	CTP synthase (EC 6.3.4.2)	100	100	100	100
34	1100	175	fig|2242.69.peg.1100	hypothetical protein	86.06	86.06	86.06	100
34	1101	47	fig|2242.69.peg.1101	hypothetical protein	0	0	0	100
34	1102	206	fig|2242.69.peg.1102	hypothetical protein	99.51	99.51	99.51	98.89
34	1103	182	fig|2242.69.peg.1103	Thiol peroxidase, Bcp-type (EC 1.11.1.15)	99.45	99.45	99.45	100
34	1104	651	fig|2242.69.peg.1104	Threonyl-tRNA synthetase (EC 6.1.1.3)	99.38	99.38	99.38	100
34	1105	70	fig|2242.69.peg.1105	Cold shock protein of CSP family	100	100	100	100
34	1106	344	fig|2242.69.peg.1106	L-alanine-DL-glutamate epimerase (EC 5.1.1.n1)	99.42	99.42	99.42	100
34	1107	338	fig|2242.69.peg.1107	Protein often near L-alanine-DL-glutamate epimerase (cell wall recycling)	97.92	97.92	97.92	100
34	1108	66	fig|2242.69.peg.1108	hypothetical protein	100	100	100	100
34	1109	294	fig|2242.69.peg.1109	Peptide chain release factor paralog	100	100	100	100
34	1110	113	fig|2242.69.peg.1110	hypothetical protein	99.11	99.11	98.21	100
34	1111	219	fig|2242.69.peg.1111	Archaeal heat shock regulator, ArsR family	100	100	100	100
34	1112	428	fig|2242.69.peg.1112	Glutamyl-tRNA(Gln) amidotransferase asparaginase subunit (EC 6.3.5.7)	100	100	99.53	100
34	1113	314	fig|2242.69.peg.1113	hypothetical protein	99.68	99.68	99.68	100
34	1114	244	fig|2242.69.peg.1114	Glycerophosphoryl diester phosphodiesterase (EC 3.1.4.46)	98.77	98.77	99.18	0
34	1115	92	fig|2242.69.peg.1115	Molybdopterin synthase sulfur carrier subunit	100	100	100	0
34	1116	389	fig|2242.69.peg.1116	hypothetical protein	99.74	99.74	99.74	100
34	1117	489	fig|2242.69.peg.1117	hypothetical protein	99.8	99.8	99.8	0
34	1118	259	fig|2242.69.peg.1118	Uridine phosphorylase (EC 2.4.2.3)	100	100	100	100
34	1119	296	fig|2242.69.peg.1119	Ribokinase (EC 2.7.1.15)	100	100	100	100
34	1120	278	fig|2242.69.peg.1120	hypothetical protein	99.28	100	100	0
34	1121	315	fig|2242.69.peg.1121	Ribose 1,5-bisphosphate isomerase (EC 5.3.1.29)	99.68	99.68	100	97.95
34	1122	778	fig|2242.69.peg.1122	hypothetical protein	89.19	89.19	89.21	100
34	1123	323	fig|2242.69.peg.1123	ABC transporter, substrate-binding protein (cluster 11, riboflavin/purine nucleoside/unknown)	100	100	100	100
34	1124	49	fig|2242.69.peg.1124	hypothetical protein	0	0	0	0
34	1125	158	fig|2242.69.peg.1125	Halocyanin	98.73	98.73	98.73	100
34	1126	406	fig|2242.69.peg.1126	Cystathionine gamma-synthase (EC 2.5.1.48)	100	100	100	99.58
34	1127	423	fig|2242.69.peg.1127	hypothetical protein	99.76	99.76	99.76	100
34	1128	234	fig|2242.69.peg.1128	hypothetical protein	99.57	99.57	99.57	100
34	1129	199	fig|2242.69.peg.1129	hypothetical protein	98.48	98.48	98.48	100
34	1130	97	fig|2242.69.peg.1130	Twin-arginine translocation protein TatA	97.92	97.92	98.53	100
34	1131	44	fig|2242.69.peg.1131	hypothetical protein	97.67	97.67	97.67	100
34	1132	271	fig|2242.69.peg.1132	hypothetical protein	100	100	100	100
34	1133	779	fig|2242.69.peg.1133	hypothetical protein	99.23	99.23	99.36	100
34	1134	203	fig|2242.69.peg.1134	Succinate-semialdehyde dehydrogenase [NAD] (EC 1.2.1.24); Succinate-semialdehyde dehydrogenase [NADP+] (EC 1.2.1.79)	100	100	100	100
35	1135	190	fig|2242.69.peg.1135	hypothetical protein	95.51	95.51	82.63	100
35	1136	245	fig|2242.69.peg.1136	hypothetical protein	100	100	85.54	100
35	1137	288	fig|2242.69.peg.1137	hypothetical protein	100	100	91.99	100
35	1138	38	fig|2242.69.peg.1138	hypothetical protein	97.3	97.3	70.27	97.3
35	1139	133	fig|2242.69.peg.1139	hypothetical protein	100	100	0	100
35	1140	126	fig|2242.69.peg.1140	hypothetical protein	100	100	0	100
35	1141	71	fig|2242.69.peg.1141	hypothetical protein	100	100	0	100
35	1142	66	fig|2242.69.peg.1142	hypothetical protein	100	100	0	100
35	1143	69	fig|2242.69.peg.1143	hypothetical protein	98.53	98.53	0	100
35	1144	538	fig|2242.69.peg.1144	hypothetical protein	100	100	32.71	100
35	1145	896	fig|2242.69.peg.1145	hypothetical protein	100	100	0	100
35	1146	105	fig|2242.69.peg.1146	hypothetical protein	99.01	100	0	99.01
35	1147	379	fig|2242.69.peg.1147	hypothetical protein	100	100	0	100
35	1148	315	fig|2242.69.peg.1148	hypothetical protein	100	100	0	100
35	1149	110	fig|2242.69.peg.1149	hypothetical protein	100	100	0	100
35	1150	51	fig|2242.69.peg.1150	hypothetical protein	100	100	0	100
35	1151	42	fig|2242.69.peg.1151	hypothetical protein	100	100	0	100
35	1152	393	fig|2242.69.peg.1152	hypothetical protein	100	100	41.16	100
35	1153	87	fig|2242.69.peg.1153	hypothetical protein	100	100	0	100
35	1154	217	fig|2242.69.peg.1154	hypothetical protein	100	100	30.07	100
35	1155	158	fig|2242.69.peg.1155	hypothetical protein	100	100	0	100
35	1156	171	fig|2242.69.peg.1156	Transcriptional regulator	100	100	33.33	100
35	1157	211	fig|2242.69.peg.1157	hypothetical protein	100	100	0	100
35	1158	128	fig|2242.69.peg.1158	hypothetical protein	100	100	0	100
35	1159	187	fig|2242.69.peg.1159	Demethylmenaquinone methyltransferase (EC 2.1.1.163)	100	100	0	100
35	1160	161	fig|2242.69.peg.1160	hypothetical protein	100	100	74.44	100
35	1161	73	fig|2242.69.peg.1161	hypothetical protein	100	100	0	100
35	1162	50	fig|2242.69.peg.1162	hypothetical protein	100	100	0	100
35	1163	191	fig|2242.69.peg.1163	Putative sulfide reductase	100	100	0	100
35	1164	82	fig|2242.69.peg.1164	Uncharacterized UPF0033 protein	100	100	0	100
35	1165	398	fig|2242.69.peg.1165	MBL-fold metallo-hydrolase superfamily	100	100	37.85	100
35	1166	164	fig|2242.69.peg.1166	hypothetical protein	100	100	0	100
35	1167	153	fig|2242.69.peg.1167	hypothetical protein	100	100	0	100
35	1168	392	fig|2242.69.peg.1168	sodium-dependent phosphate transporter	100	100	57.77	100
35	1169	50	fig|2242.69.peg.1169	hypothetical protein	100	100	0	100
35	1170	146	fig|2242.69.peg.1170	putative membrane protein	100	100	0	98.97
35	1171	178	fig|2242.69.peg.1171	putative membrane protein	100	100	0	100
35	1172	135	fig|2242.69.peg.1172	hypothetical protein	100	100	73.88	100
35	1173	67	fig|2242.69.peg.1173	hypothetical protein	100	100	0	100
35	1174	41	fig|2242.69.peg.1174	hypothetical protein	100	100	0	100
35	1175	88	fig|2242.69.peg.1175	hypothetical protein	100	100	95	100
36	1176	50	fig|2242.69.peg.1176	hypothetical protein	0	100	98	100
36	1177	69	fig|2242.69.peg.1177	UDP-N-acetylenolpyruvoylglucosamine reductase (EC 1.1.1.158)	57.63	100	57.63	100
36	1178	455	fig|2242.69.peg.1178	Mrr restriction system protein homolog	100	100	91.63	100
36	1179	317	fig|2242.69.peg.1179	hypothetical protein	100	100	35.44	100
36	1180	221	fig|2242.69.peg.1180	hypothetical protein	100	100	0	100
36	1181	115	fig|2242.69.peg.1181	hypothetical protein	100	100	91.23	100
37	1182	23	fig|2242.69.peg.1182	hypothetical protein	0	0	0	100
37	1183	125	fig|2242.69.peg.1183	hypothetical protein	0	0	46.85	100
37	1184	47	fig|2242.69.peg.1184	hypothetical protein	0	0	0	0
37	1185	51	fig|2242.69.peg.1185	hypothetical protein	88	88	88	100
37	1186	56	fig|2242.69.peg.1186	hypothetical protein	0	0	0	100
37	1187	71	fig|2242.69.peg.1187	MATE efflux family protein	59.42	59.42	0	100
37	1188	495	fig|2242.69.peg.1188	hypothetical protein	77.13	77.13	77.13	100
37	1189	200	fig|2242.69.peg.1189	hypothetical protein	39.13	39.13	39.13	100
37	1190	72	fig|2242.69.peg.1190	Transcriptional regulator, AcrR family	67.61	67.61	67.61	100
38	1191	74	fig|2242.69.peg.1191	hypothetical protein	98.61	98.61	98.61	0
38	1192	319	fig|2242.69.peg.1192	FIG022979: MoxR-like ATPases	99.69	99.69	99.69	0
38	1193	357	fig|2242.69.peg.1193	serine proteinase	99.72	99.72	99.72	100
38	1194	121	fig|2242.69.peg.1194	hypothetical protein	99.17	99.17	100	100
38	1195	184	fig|2242.69.peg.1195	GMP synthase [glutamine-hydrolyzing], amidotransferase subunit (EC 6.3.5.2)	99.45	99.45	99.45	100
38	1196	625	fig|2242.69.peg.1196	hypothetical protein	99.52	99.71	99.68	100
38	1197	237	fig|2242.69.peg.1197	MBL-fold metallo-hydrolase superfamily	98.24	98.24	97.8	100
38	1198	80	fig|2242.69.peg.1198	hypothetical protein	98.73	98.73	89.74	100
38	1199	126	fig|2242.69.peg.1199	Prefoldin subunit beta	100	100	100	100
38	1200	86	fig|2242.69.peg.1200	hypothetical protein	100	100	100	100
38	1201	45	fig|2242.69.peg.1201	DNA-directed RNA polymerase subunit P (EC 2.7.7.6)	100	100	100	100
38	1202	106	fig|2242.69.peg.1202	LSU ribosomal protein L37Ae	100	100	100	100
38	1203	73	fig|2242.69.peg.1203	hypothetical protein	41.79	41.79	41.79	100
38	1204	241	fig|2242.69.peg.1204	hypothetical protein	99.58	99.58	99.58	100
38	1205	435	fig|2242.69.peg.1205	tRNA pseudouridine(13) synthase (EC 5.4.99.27)	99.31	99.31	99.31	100
38	1206	113	fig|2242.69.peg.1206	Peptidyl-tRNA hydrolase, archaeal type (EC 3.1.1.29)	99.11	99.11	99.11	100
38	1207	205	fig|2242.69.peg.1207	hypothetical protein	97.06	97.06	97.06	100
38	1208	196	fig|2242.69.peg.1208	Deoxycytidine triphosphate deaminase (EC 3.5.4.13)	99.49	99.49	99.49	100
38	1209	303	fig|2242.69.peg.1209	hypothetical protein	99.34	99.34	99.67	100
38	1210	255	fig|2242.69.peg.1210	hypothetical protein	100	100	100	100
38	1211	504	fig|2242.69.peg.1211	Halocyanin	99.4	99.4	99.8	99.57
39	1212	53	fig|2242.69.peg.1212	hypothetical protein	100	100	100	100
39	1213	577	fig|2242.69.peg.1213	Glycyl-tRNA synthetase (EC 6.1.1.14)	99.83	99.83	99.83	100
39	1214	286	fig|2242.69.peg.1214	FIG044987: protein with 4 CBS domains	98.95	98.95	99.3	100
39	1215	624	fig|2242.69.peg.1215	Dipeptide ABC transporter, substrate-binding protein DppA (TC 3.A.1.5.2)	99.2	99.2	99.2	100
39	1216	364	fig|2242.69.peg.1216	ABC transporter, permease protein 1 (cluster 5, nickel/peptides/opines)	99.45	99.45	99.45	100
39	1217	527	fig|2242.69.peg.1217	ABC transporter, permease protein 2 (cluster 5, nickel/peptides/opines)	99.81	99.81	99.81	100
39	1218	363	fig|2242.69.peg.1218	ABC transporter, ATP-binding protein (cluster 5, nickel/peptides/opines) / ABC transporter, ATP-binding protein (cluster 5, nickel/peptides/opines)	99.17	99.17	99.17	100
39	1219	446	fig|2242.69.peg.1219	ABC transporter, ATP-binding protein (cluster 5, nickel/peptides/opines)	100	100	100	100
39	1220	135	fig|2242.69.peg.1220	hypothetical protein	100	100	100	100
39	1221	71	fig|2242.69.peg.1221	hypothetical protein	100	100	100	100
39	1222	279	fig|2242.69.peg.1222	hypothetical protein	99.45	99.45	99.45	100
39	1223	140	fig|2242.69.peg.1223	hypothetical protein	100	100	100	100
39	1224	1370	fig|2242.69.peg.1224	Archaeal DNA polymerase II large subunit (EC 2.7.7.7) @ intein-containing	98.83	98.83	98.83	99.84
39	1225	117	fig|2242.69.peg.1225	hypothetical protein	100	100	100	100
39	1226	114	fig|2242.69.peg.1226	hypothetical protein	100	100	100	100
39	1227	52	fig|2242.69.peg.1227	hypothetical protein	0	0	0	0
39	1228	1302	fig|2242.69.peg.1228	hypothetical protein	99.85	99.85	99.85	100
39	1229	476	fig|2242.69.peg.1229	Single-stranded-DNA-specific exonuclease RecJ	99.37	99.37	99.37	98.37
39	1230	239	fig|2242.69.peg.1230	Uroporphyrinogen-III synthase (EC 4.2.1.75)	99.16	99.16	99.16	100
39	1231	247	fig|2242.69.peg.1231	Uroporphyrinogen-III methyltransferase (EC 2.1.1.107)	99.19	99.19	99.19	99.59
39	1232	397	fig|2242.69.peg.1232	Porphobilinogen deaminase (EC 2.5.1.61)	98.23	98.23	98.23	100
39	1233	176	fig|2242.69.peg.1233	hypothetical protein	96.61	96.61	96.61	100
39	1234	173	fig|2242.69.peg.1234	hypothetical protein	97.67	97.67	97.67	100
39	1235	446	fig|2242.69.peg.1235	Glutamate-1-semialdehyde 2,1-aminomutase (EC 5.4.3.8)	99.78	99.78	99.78	98.53
39	1236	221	fig|2242.69.peg.1236	hypothetical protein	100	100	100	0
39	1237	327	fig|2242.69.peg.1237	Porphobilinogen synthase (EC 4.2.1.24)	99.69	99.69	99.69	100
39	1238	189	fig|2242.69.peg.1238	Acetyltransferase	98.4	98.4	98.4	100
39	1239	712	fig|2242.69.peg.1239	hypothetical protein	99.72	99.72	99.72	100
39	1240	236	fig|2242.69.peg.1240	Transmembrane component BioN of energizing module of biotin ECF transporter	98.72	98.72	100	0
39	1241	233	fig|2242.69.peg.1241	ATPase component BioM of energizing module of biotin ECF transporter	100	100	100	99.57
39	1242	203	fig|2242.69.peg.1242	Substrate-specific component BioY of biotin ECF transporter	100	100	100	100
39	1243	201	fig|2242.69.peg.1243	hypothetical protein	99	99	99	100
39	1244	216	fig|2242.69.peg.1244	hypothetical protein	99.53	99.53	99.53	100
39	1245	192	fig|2242.69.peg.1245	hypothetical protein	100	100	100	99.48
39	1246	222	fig|2242.69.peg.1246	hypothetical protein	99.1	99.1	99.1	100
39	1247	199	fig|2242.69.peg.1247	Threonylcarbamoyl-AMP synthase (EC 2.7.7.87)	97.98	97.98	97.98	100
39	1248	172	fig|2242.69.peg.1248	hypothetical protein	99.42	99.42	99.42	32.92
39	1249	97	fig|2242.69.peg.1249	hypothetical protein	100	100	100	100
39	1250	458	fig|2242.69.peg.1250	Hemolysins and related proteins containing CBS domains	99.78	99.78	99.78	100
39	1251	394	fig|2242.69.peg.1251	hypothetical protein	100	100	100	100
39	1252	228	fig|2242.69.peg.1252	hypothetical protein	100	100	100	100
39	1253	228	fig|2242.69.peg.1253	Uracil phosphoribosyltransferase (EC 2.4.2.9)	100	100	100	100
39	1254	80	fig|2242.69.peg.1254	hypothetical protein	98.73	98.73	98.73	100
39	1255	675	fig|2242.69.peg.1255	Acylamino-acid-releasing enzyme (EC 3.4.19.1)	99.7	99.7	99.7	100
39	1256	295	fig|2242.69.peg.1256	thioredoxin reductase	99.32	99.32	98.98	100
39	1257	66	fig|2242.69.peg.1257	hypothetical protein	86.15	86.15	86.15	98.21
39	1258	207	fig|2242.69.peg.1258	FIG000605: protein co-occurring with transport systems (COG1739)	99.03	99.03	99.03	99.51
39	1259	120	fig|2242.69.peg.1259	hypothetical protein	99.16	99.16	99.16	100
39	1260	168	fig|2242.69.peg.1260	ACT domain-containing protein	100	100	100	100
39	1261	166	fig|2242.69.peg.1261	hypothetical protein	98.18	98.18	98.18	0
39	1262	197	fig|2242.69.peg.1262	Imidazoleglycerol-phosphate dehydratase (EC 4.2.1.19)	99.49	99.49	99.49	100
39	1263	243	fig|2242.69.peg.1263	Phosphoribosylformimino-5-aminoimidazole carboxamide ribotide isomerase (EC 5.3.1.16)	97.93	97.93	97.93	100
39	1264	130	fig|2242.69.peg.1264	Ferredoxin	100	100	100	100
39	1265	432	fig|2242.69.peg.1265	hypothetical protein	99.77	99.77	100	100
39	1266	492	fig|2242.69.peg.1266	4-hydroxybutyrate coenzyme A transferase	100	100	99.8	100
39	1267	209	fig|2242.69.peg.1267	hypothetical protein	99.04	99.04	100	100
39	1268	419	fig|2242.69.peg.1268	Methylaspartate ammonia-lyase (EC 4.3.1.2)	100	100	100	0
39	1269	477	fig|2242.69.peg.1269	Methylaspartate mutase, E subunit (EC 5.4.99.1)	100	100	100	100
39	1270	150	fig|2242.69.peg.1270	Methylaspartate mutase, S subunit (EC 5.4.99.1)	100	100	100	100
39	1271	41	fig|2242.69.peg.1271	hypothetical protein	97.5	97.5	97.5	0
39	1272	315	fig|2242.69.peg.1272	Signal peptidase, type IV - prepilin/preflagellin	100	100	100	100
39	1273	130	fig|2242.69.peg.1273	Phosphoribosyl-AMP cyclohydrolase (EC 3.5.4.19)	100	100	100	100
39	1274	41	fig|2242.69.peg.1274	Alanyl-tRNA synthetase (EC 6.1.1.7)	0	0	100	0
40	1275	51	fig|2242.69.peg.1275	dNTP triphosphohydrolase, broad substrate specificity	100	100	100	75
40	1276	232	fig|2242.69.peg.1276	Glutamine amidotransferase, class I	99.13	99.13	99.13	100
40	1277	388	fig|2242.69.peg.1277	Glutaryl-CoA dehydrogenase (EC 1.3.8.6)	100	100	100	100
40	1278	127	fig|2242.69.peg.1278	hypothetical protein	97.62	97.62	97.62	100
40	1279	165	fig|2242.69.peg.1279	hypothetical protein	100	100	100	99.35
40	1280	107	fig|2242.69.peg.1280	Ferredoxin	100	100	100	100
40	1281	54	fig|2242.69.peg.1281	hypothetical protein	100	100	100	100
40	1282	268	fig|2242.69.peg.1282	FIG00031715: Predicted metal-dependent phosphoesterases (PHP family)	100	100	100	99.63
40	1283	94	fig|2242.69.peg.1283	hypothetical protein	100	100	100	100
40	1284	57	fig|2242.69.peg.1284	hypothetical protein	100	100	100	100
40	1285	250	fig|2242.69.peg.1285	hypothetical protein	100	100	100	0
40	1286	301	fig|2242.69.peg.1286	hypothetical protein	100	100	100	100
40	1287	380	fig|2242.69.peg.1287	Putative periplasmic phosphate-binding protein PstS (Halobacteriales type)	99.21	99.21	99.21	100
40	1288	372	fig|2242.69.peg.1288	hypothetical protein	100	100	100	99.7
40	1289	535	fig|2242.69.peg.1289	Phosphate ABC transporter, permease protein PstA (TC 3.A.1.7.1)	99.81	99.81	99.21	99.47
40	1290	346	fig|2242.69.peg.1290	Phosphate ABC transporter, ATP-binding protein PstB (TC 3.A.1.7.1)	99.71	99.71	100	100
40	1291	373	fig|2242.69.peg.1291	hypothetical protein	99.19	99.19	98.66	100
40	1292	67	fig|2242.69.peg.1292	hypothetical protein	100	100	100	100
40	1293	598	fig|2242.69.peg.1293	hypothetical protein	99.5	99.5	99.5	100
40	1294	47	fig|2242.69.peg.1294	hypothetical protein	100	0	100	0
40	1295	79	fig|2242.69.peg.1295	hypothetical protein	100	100	100	0
40	1296	347	fig|2242.69.peg.1296	tRNA(Phe) (4-demethylwyosine(37)-C(7)) aminocarboxypropyltransferase (EC 2.5.1.114)	99.42	99.42	99.42	44.51
40	1297	368	fig|2242.69.peg.1297	NMD-like protein	99.46	99.46	99.46	100
40	1298	344	fig|2242.69.peg.1298	DNA repair and recombination protein RadA	100	100	100	100
40	1299	143	fig|2242.69.peg.1299	Putative iron-sulfur cluster assembly scaffold protein for SUF system, SufE2	100	100	100	48.59
40	1300	416	fig|2242.69.peg.1300	Cysteine desulfurase (EC 2.8.1.7) => SufS	100	100	100	100
40	1301	103	fig|2242.69.peg.1301	hypothetical protein	98.04	98.04	98.04	100
40	1302	264	fig|2242.69.peg.1302	hypothetical protein	100	100	100	100
40	1303	78	fig|2242.69.peg.1303	LSU ribosomal protein L39e	100	100	100	0
40	1304	93	fig|2242.69.peg.1304	LSU ribosomal protein L31e	100	100	100	0
40	1305	208	fig|2242.69.peg.1305	Eukaryotic translation initiation factor 6	100	100	100	0
40	1306	155	fig|2242.69.peg.1306	Prefoldin subunit alpha	99.35	99.35	99.35	0
40	1307	374	fig|2242.69.peg.1307	Signal recognition particle receptor FtsY	99.46	99.46	99.46	99.73
40	1308	143	fig|2242.69.peg.1308	hypothetical protein	100	100	100	100
40	1309	461	fig|2242.69.peg.1309	Signal recognition particle protein Ffh	99.57	99.57	99.57	100
40	1310	191	fig|2242.69.peg.1310	Mg/Co/Ni transporter MgtE	99.47	99.47	99.47	100
40	1311	186	fig|2242.69.peg.1311	Mg/Co/Ni transporter MgtE	100	100	100	31.55
40	1312	339	fig|2242.69.peg.1312	hypothetical protein	99.7	99.7	99.7	100
40	1313	139	fig|2242.69.peg.1313	UPF0201 protein MJ1564	100	100	100	100
40	1314	191	fig|2242.69.peg.1314	Dephospho-CoA kinase archaeal, predicted (EC 2.7.1.24)	99.47	99.47	99.47	100
40	1315	50	fig|2242.69.peg.1315	hypothetical protein	100	100	100	100
40	1316	27	fig|2242.69.peg.1316	Aminopeptidase	0	0	100	92.31
41	1317	107	fig|2242.69.peg.1317	hypothetical protein	99.07	99.07	0	100
41	1318	127	fig|2242.69.peg.1318	hypothetical protein	98.18	98.18	0	100
41	1319	130	fig|2242.69.peg.1319	hypothetical protein	98.45	98.45	0	100
41	1320	60	fig|2242.69.peg.1320	hypothetical protein	0	0	0	100
41	1321	38	fig|2242.69.peg.1321	hypothetical protein	0	0	0	100
41	1322	81	fig|2242.69.peg.1322	hypothetical protein	0	0	0	100
41	1323	79	fig|2242.69.peg.1323	hypothetical protein	0	0	0	100
41	1324	194	fig|2242.69.peg.1324	hypothetical protein	0	0	0	100
41	1325	116	fig|2242.69.peg.1325	hypothetical protein	93.04	93.04	94.78	100
41	1326	311	fig|2242.69.peg.1326	hypothetical protein	93.36	100	93.49	100
41	1327	277	fig|2242.69.peg.1327	hypothetical protein	99.64	99.64	0	100
41	1328	268	fig|2242.69.peg.1328	hypothetical protein	100	100	0	100
41	1329	273	fig|2242.69.peg.1329	hypothetical protein	66.91	66.91	65.06	100
41	1330	157	fig|2242.69.peg.1330	hypothetical protein	99.03	99.03	0	100
41	1331	307	fig|2242.69.peg.1331	hypothetical protein	96.55	93.79	94.08	100
41	1332	88	fig|2242.69.peg.1332	hypothetical protein	86.36	81.82	82.95	100
42	1333	673	fig|2242.69.peg.1333	hypothetical protein	97.32	97.32	97.17	99.81
42	1334	414	fig|2242.69.peg.1334	ABC transporter, substrate-binding protein (cluster 4, leucine/isoleucine/valine/benzoate)	99.76	99.76	99.52	100
42	1335	213	fig|2242.69.peg.1335	Deoxyribose-phosphate aldolase (EC 4.1.2.4)	100	100	99.53	100
42	1336	433	fig|2242.69.peg.1336	tRNA N6-threonylcarbamoyladenosine 2-methylthiotransferase (putative) @ tRNA-i(6)A37 methylthiotransferase (EC 2.8.4.3)	99.54	99.54	100	99.77
42	1337	300	fig|2242.69.peg.1337	Cobalt-zinc-cadmium resistance protein	100	100	100	100
42	1338	182	fig|2242.69.peg.1338	histidine triad protein	100	100	100	100
42	1339	67	fig|2242.69.peg.1339	hypothetical protein	100	100	100	100
42	1340	297	fig|2242.69.peg.1340	Methionine aminopeptidase (EC 3.4.11.18)	100	100	100	100
42	1341	272	fig|2242.69.peg.1341	Spermidine/putrescine import ABC transporter permease protein PotC (TC 3.A.1.11.1)	99.26	99.26	99.26	100
42	1342	298	fig|2242.69.peg.1342	Spermidine/putrescine import ABC transporter permease protein PotB (TC 3.A.1.11.1)	99.66	99.66	100	41.74
42	1343	393	fig|2242.69.peg.1343	ABC transporter, substrate-binding protein (cluster 1, maltose/g3p/polyamine/iron)	99.23	99.23	99.49	99.08
42	1344	375	fig|2242.69.peg.1344	Spermidine/putrescine import ABC transporter ATP-binding protein PotA (TC 3.A.1.11.1)	98.93	98.93	99.2	100
42	1345	295	fig|2242.69.peg.1345	hypothetical protein	99.66	99.66	99.66	100
42	1346	423	fig|2242.69.peg.1346	Isocitrate dehydrogenase [NADP] (EC 1.1.1.42)	100	100	100	100
42	1347	175	fig|2242.69.peg.1347	hypothetical protein	100	100	98.28	0
42	1348	406	fig|2242.69.peg.1348	Hydroxymethylglutaryl-CoA reductase (EC 1.1.1.34)	100	100	100	99.66
42	1349	106	fig|2242.69.peg.1349	hypothetical protein	100	100	100	0
42	1350	376	fig|2242.69.peg.1350	Thiamin ABC transporter, substrate-binding component	96.34	96.34	94.6	99.4
42	1351	507	fig|2242.69.peg.1351	Exoenzymes regulatory protein AepA precursor	99.6	99.6	99.8	100
42	1352	38	fig|2242.69.peg.1352	hypothetical protein	100	100	0	100
42	1353	375	fig|2242.69.peg.1353	Quinolinate synthetase (EC 2.5.1.72)	99.73	99.73	99.73	100
42	1354	510	fig|2242.69.peg.1354	L-aspartate oxidase (EC 1.4.3.16)	99.61	99.61	99.21	99.66
42	1355	269	fig|2242.69.peg.1355	Quinolinate phosphoribosyltransferase [decarboxylating] (EC 2.4.2.19)	100	100	100	99.63
42	1356	264	fig|2242.69.peg.1356	Transcriptional regulator, TrmB family	84.38	84.38	98.86	100
42	1357	113	fig|2242.69.peg.1357	small multidrug resistance family (SMR) protein	99.11	99.11	98.21	100
42	1358	509	fig|2242.69.peg.1358	2,3-bisphosphoglycerate-independent phosphoglycerate mutase (EC 5.4.2.12)	99.21	99.21	99.21	100
42	1359	85	fig|2242.69.peg.1359	hypothetical protein	98.81	98.81	98.81	0
42	1360	87	fig|2242.69.peg.1360	hypothetical protein	98.84	98.84	100	0
42	1361	45	fig|2242.69.peg.1361	hypothetical protein	0	97.73	97.73	97.73
42	1362	413	fig|2242.69.peg.1362	hypothetical protein	99.27	99.27	99.51	100
42	1363	250	fig|2242.69.peg.1363	Efflux ABC transporter, ATP-binding protein	100	100	100	67.9
42	1364	536	fig|2242.69.peg.1364	hypothetical protein	97.94	97.94	98.32	100
42	1365	116	fig|2242.69.peg.1365	hypothetical protein	100	100	100	100
42	1366	600	fig|2242.69.peg.1366	Bipolar DNA helicase HerA	98	98	98.33	100
42	1367	142	fig|2242.69.peg.1367	hypothetical protein	100	100	100	100
42	1368	384	fig|2242.69.peg.1368	circadian regulator	99.73	99.73	99.7	99.22
42	1369	283	fig|2242.69.peg.1369	NAD kinase (EC 2.7.1.23)	99.65	99.65	100	100
42	1370	312	fig|2242.69.peg.1370	GTP cyclohydrolase MptA (EC 3.5.4.39)	100	100	100	100
42	1371	287	fig|2242.69.peg.1371	hypothetical protein	0	0	0	99.65
42	1372	267	fig|2242.69.peg.1372	Transcriptional regulator, TrmB family	100	100	100	100
42	1373	47	fig|2242.69.peg.1373	Uncharacterized protein YyaL	0	0	0	100
43	1374	130	fig|2242.69.peg.1374	hypothetical protein	99.22	99.22	99.22	100
43	1375	412	fig|2242.69.peg.1375	hypothetical protein	100	99.27	100	99.51
44	1376	277	fig|2242.69.peg.1376	hypothetical protein	87.84	87.84	87.84	100
45	1377	146	fig|2242.69.peg.1377	hypothetical protein	91.67	91.67	0	100
45	1378	321	fig|2242.69.peg.1378	hypothetical protein	85.71	85.71	0	100
45	1379	589	fig|2242.69.peg.1379	hypothetical protein	97.45	97.45	26.23	100
45	1380	159	fig|2242.69.peg.1380	hypothetical protein	89.24	89.24	44.44	100
45	1381	134	fig|2242.69.peg.1381	Origin of replication recognition protein @ Cell division control protein 6	92	92	88.43	100
45	1382	478	fig|2242.69.peg.1382	Origin of replication recognition protein @ Cell division control protein 6	98.04	98.04	51.16	100
45	1383	40	fig|2242.69.peg.1383	hypothetical protein	0	0	0	100
46	1384	236	fig|2242.69.peg.1384	hypothetical protein	92.24	92.24	93.1	98.72
46	1385	218	fig|2242.69.peg.1385	hypothetical protein	0	0	0	100
46	1386	640	fig|2242.69.peg.1386	Lead, cadmium, zinc and mercury transporting ATPase (EC 3.6.3.3) (EC 3.6.3.5); Copper-translocating P-type ATPase (EC 3.6.3.4)	41.83	41.83	41.68	100
46	1387	72	fig|2242.69.peg.1387	hypothetical protein	36.36	36.36	36.36	100
46	1388	175	fig|2242.69.peg.1388	hypothetical protein	0	0	0	100
46	1389	489	fig|2242.69.peg.1389	hypothetical protein	29.05	29.05	30	100
46	1390	38	fig|2242.69.peg.1390	hypothetical protein	0	0	0	100
46	1391	286	fig|2242.69.peg.1391	hypothetical protein	0	0	0	99.53
47	1392	101	fig|2242.69.peg.1392	Flagellin FlaB2	99.01	99.01	97.56	92.08
47	1393	45	fig|2242.69.peg.1393	hypothetical protein	97.37	97.37	97.37	97.37
47	1394	109	fig|2242.69.peg.1394	hypothetical protein	0	0	0	0
47	1395	71	fig|2242.69.peg.1395	hypothetical protein	100	100	100	100
47	1396	75	fig|2242.69.peg.1396	hypothetical protein	98.65	98.65	98.65	100
47	1397	306	fig|2242.69.peg.1397	hypothetical protein	100	100	100	100
47	1398	528	fig|2242.69.peg.1398	Inosine-5'-monophosphate dehydrogenase (EC 1.1.1.205) / CBS domain	100	100	100	100
47	1399	70	fig|2242.69.peg.1399	Conserved hypothetical protein probably involved in assimilatory sulfate reduction	97.1	97.1	97.1	100
47	1400	67	fig|2242.69.peg.1400	hypothetical protein	100	100	100	100
47	1401	38	fig|2242.69.peg.1401	hypothetical protein	0	97.3	0	100
47	1402	84	fig|2242.69.peg.1402	hypothetical protein	100	100	100	100
47	1403	337	fig|2242.69.peg.1403	Putative oxidoreductase	99.4	99.4	99.4	100
47	1404	195	fig|2242.69.peg.1404	Acetyl-CoA synthetase (EC 6.2.1.1)	99.48	99.48	99.48	98.94
48	1405	164	fig|2242.69.peg.1405	Thermosome subunit	84.76	84.76	84.76	82.32
48	1406	402	fig|2242.69.peg.1406	hypothetical protein	99.75	99.75	99.75	100
48	1407	65	fig|2242.69.peg.1407	hypothetical protein	98.44	98.44	96.88	100
48	1408	128	fig|2242.69.peg.1408	RidA/YER057c/UK114 superfamily protein	100	100	100	100
48	1409	411	fig|2242.69.peg.1409	Threonine dehydratase, catabolic (EC 4.3.1.19) @ L-serine dehydratase, (PLP)-dependent (EC 4.3.1.17)	99.76	99.76	99.76	100
48	1410	145	fig|2242.69.peg.1410	hypothetical protein	97.22	97.22	97.22	100
48	1411	377	fig|2242.69.peg.1411	Citrate synthase (si) (EC 2.3.3.1)	99.73	99.73	99.2	100
48	1412	419	fig|2242.69.peg.1412	Potassium channel protein	99.76	99.76	99.76	100
48	1413	90	fig|2242.69.peg.1413	hypothetical protein	100	100	100	100
48	1414	319	fig|2242.69.peg.1414	succinate dehydrogenase subunit	100	100	100	100
48	1415	364	fig|2242.69.peg.1415	Threonine-synthase-like protein 4	99.72	99.72	100	99.72
48	1416	74	fig|2242.69.peg.1416	hypothetical protein	100	100	100	100
48	1417	421	fig|2242.69.peg.1417	tRNA(Ile)(2)-agmatinylcytidine synthase (EC 6.3.4.22)	99.52	99.52	100	100
48	1418	321	fig|2242.69.peg.1418	Uncharacterized transcriptional regulatory protein MJ1164, Cro/C1 family	100	100	100	100
48	1419	371	fig|2242.69.peg.1419	Small-conductance mechanosensitive channel	99.46	99.46	99.46	99.46
48	1420	82	fig|2242.69.peg.1420	hypothetical protein	98.77	98.77	98.77	100
48	1421	479	fig|2242.69.peg.1421	Xanthine/uracil/thiamine/ascorbate permease family protein	99.79	99.79	100	100
48	1422	240	fig|2242.69.peg.1422	Adenine phosphoribosyltransferase, fused to N-terminal DNA-binding domain	100	100	100	100
48	1423	176	fig|2242.69.peg.1423	Orotate phosphoribosyltransferase (EC 2.4.2.10)	100	100	99.43	100
48	1424	182	fig|2242.69.peg.1424	CDP-2,3-bis-(O-geranylgeranyl)-sn-glycerol synthase (EC 2.7.7.67)	100	100	99.45	99.45
48	1425	280	fig|2242.69.peg.1425	Proline dehydrogenase (EC 1.5.5.2)	99.64	99.64	99.64	100
48	1426	207	fig|2242.69.peg.1426	Uncharacterized membrane anchored protein VNG2121C	98.54	98.54	100	100
48	1427	309	fig|2242.69.peg.1427	Branched-chain amino acid aminotransferase (EC 2.6.1.42)	100	100	100	100
48	1428	492	fig|2242.69.peg.1428	hypothetical protein	99.59	99.59	98.98	100
48	1429	583	fig|2242.69.peg.1429	hypothetical protein	100	100	99.83	100
48	1430	223	fig|2242.69.peg.1430	3,4-dihydroxy-2-butanone 4-phosphate synthase (EC 4.1.99.12)	100	100	100	100
48	1431	234	fig|2242.69.peg.1431	DNA-binding HTH domain in riboflavin kinase / CTP-dependent archaeal riboflavin kinase (EC 2.7.1.161)	100	100	99.57	100
48	1432	326	fig|2242.69.peg.1432	tRNA 4-demethylwyosine synthase (AdoMet-dependent) (EC 4.1.3.44)	100	100	100	100
48	1433	36	fig|2242.69.peg.1433	hypothetical protein	100	100	100	100
48	1434	306	fig|2242.69.peg.1434	Septum site-determining protein MinD	95.08	95.08	99.67	100
48	1435	131	fig|2242.69.peg.1435	hypothetical protein	0	0	0	100
48	1436	163	fig|2242.69.peg.1436	hypothetical protein	0	0	0	100
48	1437	417	fig|2242.69.peg.1437	Eukaryotic peptide chain release factor subunit 1	99.76	99.76	100	100
48	1438	221	fig|2242.69.peg.1438	Ferredoxin	100	100	100	100
48	1439	131	fig|2242.69.peg.1439	hypothetical protein	98.46	98.46	98.46	100
48	1440	225	fig|2242.69.peg.1440	V-type ATP synthase subunit D (EC 3.6.3.14)	100	100	100	100
48	1441	318	fig|2242.69.peg.1441	Brp-like protein	99.68	100	99.68	100
48	1442	238	fig|2242.69.peg.1442	Lycopene cyclase	99.16	99.16	98.31	100
48	1443	474	fig|2242.69.peg.1443	V-type ATP synthase subunit B (EC 3.6.3.14)	99.79	99.79	100	100
48	1444	586	fig|2242.69.peg.1444	V-type ATP synthase subunit A (EC 3.6.3.14)	100	100	100	99.66
48	1445	120	fig|2242.69.peg.1445	V-type ATP synthase subunit F (EC 3.6.3.14)	100	100	99.17	100
48	1446	353	fig|2242.69.peg.1446	V-type ATP synthase subunit C (EC 3.6.3.14)	99.72	99.72	99.43	100
48	1447	196	fig|2242.69.peg.1447	V-type ATP synthase subunit E (EC 3.6.3.14)	100	100	100	100
48	1448	90	fig|2242.69.peg.1448	V-type ATP synthase subunit K (EC 3.6.3.14)	100	100	100	100
48	1449	721	fig|2242.69.peg.1449	V-type ATP synthase subunit I (EC 3.6.3.14)	99.86	99.86	100	100
48	1450	111	fig|2242.69.peg.1450	V-type ATP synthase subunit H (EC 3.6.3.14)	100	100	100	99.09
48	1451	219	fig|2242.69.peg.1451	2-methyl-6-phytyl-1,4-benzoquinone methyltransferase / 2-methyl-6-solanyl-1,4-benzoquinone methyltransferase	100	100	100	100
48	1452	154	fig|2242.69.peg.1452	hypothetical protein	99.35	99.35	100	99.35
48	1453	398	fig|2242.69.peg.1453	hypothetical protein	98.74	98.74	99.24	100
49	1454	52	fig|2242.69.peg.1454	dNTP triphosphohydrolase, broad substrate specificity	100	100	100	100
49	1455	288	fig|2242.69.peg.1455	hypothetical protein	99.29	99.29	99.29	100
49	1456	237	fig|2242.69.peg.1456	glucose 1-dehydrogenase	100	100	100	100
49	1457	383	fig|2242.69.peg.1457	Succinyl-CoA ligase [ADP-forming] beta chain (EC 6.2.1.5)	100	100	100	100
49	1458	290	fig|2242.69.peg.1458	Succinyl-CoA ligase [ADP-forming] alpha chain (EC 6.2.1.5)	99.65	99.65	99.65	100
49	1459	349	fig|2242.69.peg.1459	CTAG modification methylase	100	100	100	100
49	1460	793	fig|2242.69.peg.1460	chloride channel	99.49	99.49	99.49	99.75
49	1461	181	fig|2242.69.peg.1461	ATP:Cob(I)alamin adenosyltransferase (EC 2.5.1.17)	100	100	100	0
49	1462	80	fig|2242.69.peg.1462	hypothetical protein	100	100	100	47.69
49	1463	240	fig|2242.69.peg.1463	hypothetical protein	100	100	100	97.78
49	1464	295	fig|2242.69.peg.1464	MarR family transcriptional regulator MJ0558	99.66	99.66	99.66	100
49	1465	188	fig|2242.69.peg.1465	Cobalt-precorrin-6B C15-methyltransferase [decarboxylating] (EC 2.1.1.196)	99.47	99.47	99.47	100
49	1466	235	fig|2242.69.peg.1466	Cobalt-precorrin-2 C(20)-methyltransferase (EC 2.1.1.151)	100	100	100	100
49	1467	289	fig|2242.69.peg.1467	Cobalt-precorrin-4 C(11)-methyltransferase (EC 2.1.1.271)	100	100	100	100
49	1468	326	fig|2242.69.peg.1468	Cobalt-precorrin 5A hydrolase (EC 3.7.1.12)	99.69	99.69	99.69	100
49	1469	277	fig|2242.69.peg.1469	Cobalt-precorrin-3 C(17)-methyltransferase (EC 2.1.1.272)	100	100	100	100
49	1470	336	fig|2242.69.peg.1470	Cobalt-precorrin-3 C(17)-methyltransferase (EC 2.1.1.272)	99.7	99.7	99.7	100
49	1471	83	fig|2242.69.peg.1471	hypothetical protein	100	100	100	100
49	1472	233	fig|2242.69.peg.1472	FIG214331: conserved cobalamin operon protein	99.57	99.57	99.57	100
49	1473	408	fig|2242.69.peg.1473	Sirohydrochlorin cobaltochelatase CbiX(long) (EC 4.99.1.3) / Putative 2Fe-2S ferredoxin CbiW involved in B12 biosynthesis	100	100	100	100
49	1474	124	fig|2242.69.peg.1474	FIG056361: hypothetical protein implicated in coenzyme B12 biosynthesis	99.19	99.19	99.19	100
49	1475	116	fig|2242.69.peg.1475	hypothetical protein	95.69	95.69	95.69	0
50	1476	95	fig|2242.69.peg.1476	Inner membrane protein YqiK	0	0	0	0
50	1477	61	fig|2242.69.peg.1477	hypothetical protein	0	0	0	0
51	1478	205	fig|2242.69.peg.1478	N(5),N(10)-methenyltetrahydromethanopterin cyclohydrolase-like protein	100	100	100	99.29
51	1479	513	fig|2242.69.peg.1479	Phytoene dehydrogenase (EC 1.14.99.-)	99.8	99.8	99.8	100
51	1480	276	fig|2242.69.peg.1480	Lycopene elongase (EC 2.5.1.-)	99.64	99.64	99.64	100
51	1481	280	fig|2242.69.peg.1481	hypothetical protein	99.28	99.28	99.28	100
51	1482	323	fig|2242.69.peg.1482	Phytoene synthase (EC 2.5.1.32)	100	100	100	100
51	1483	164	fig|2242.69.peg.1483	hypothetical protein	98.77	98.77	99.39	100
51	1484	123	fig|2242.69.peg.1484	hypothetical protein	99.18	99.18	99.18	0
51	1485	541	fig|2242.69.peg.1485	Translation elongation factor 1-alpha paralog AF0744	99.44	99.44	99.44	33.17
51	1486	204	fig|2242.69.peg.1486	Predicted hydrolase (HAD superfamily)	100	100	100	0
51	1487	170	fig|2242.69.peg.1487	hypothetical protein	99.41	99.41	99.41	46.3
51	1488	54	fig|2242.69.peg.1488	hypothetical protein	0	0	98.11	0
51	1489	268	fig|2242.69.peg.1489	Orotidine 5'-phosphate decarboxylase (EC 4.1.1.23)	100	100	100	0
51	1490	128	fig|2242.69.peg.1490	hypothetical protein	98.43	98.43	98.43	0
51	1491	152	fig|2242.69.peg.1491	hypothetical protein	99.34	99.34	99.34	100
51	1492	125	fig|2242.69.peg.1492	SSU ribosomal protein S8e	100	100	100	100
51	1493	743	fig|2242.69.peg.1493	AAA family ATPase Cdc48	100	100	100	100
51	1494	60	fig|2242.69.peg.1494	hypothetical protein	0	100	0	0
51	1495	256	fig|2242.69.peg.1495	hypothetical protein	100	100	100	0
51	1496	237	fig|2242.69.peg.1496	DNA repair and recombination protein RadB	99.58	99.58	99.58	100
51	1497	64	fig|2242.69.peg.1497	hypothetical protein	100	100	100	100
51	1498	381	fig|2242.69.peg.1498	CBS-domain-containing protein	100	100	100	100
51	1499	240	fig|2242.69.peg.1499	Sensory rhodopsin I	98.74	98.74	98.74	100
51	1500	537	fig|2242.69.peg.1500	hypothetical protein	99.63	99.63	99.63	100
51	1501	144	fig|2242.69.peg.1501	hypothetical protein	90.51	90.51	100	100
51	1502	148	fig|2242.69.peg.1502	hypothetical protein	99.32	99.32	99.32	100
51	1503	334	fig|2242.69.peg.1503	hypothetical protein	99.7	99.7	99.7	99.7
51	1504	119	fig|2242.69.peg.1504	hypothetical protein	98.31	98.31	98.31	100
51	1505	156	fig|2242.69.peg.1505	hypothetical protein	98.71	98.71	99.35	100
51	1506	337	fig|2242.69.peg.1506	Anthranilate phosphoribosyltransferase (EC 2.4.2.18)	99.7	99.7	99.4	26.65
51	1507	219	fig|2242.69.peg.1507	Phosphoribosylanthranilate isomerase (EC 5.3.1.24)	100	100	100	100
51	1508	528	fig|2242.69.peg.1508	Anthranilate synthase, aminase component (EC 4.1.3.27)	99.62	99.62	99.62	100
51	1509	199	fig|2242.69.peg.1509	Anthranilate synthase, amidotransferase component (EC 4.1.3.27)	99.49	99.49	98.99	100
51	1510	62	fig|2242.69.peg.1510	hypothetical protein	100	100	100	100
51	1511	53	fig|2242.69.peg.1511	hypothetical protein	0	0	0	100
51	1512	1052	fig|2242.69.peg.1512	Ribonucleotide reductase of class II (coenzyme B12-dependent) (EC 1.17.4.1)	100	100	100	99.9
51	1513	41	fig|2242.69.peg.1513	hypothetical protein	100	100	100	100
51	1514	209	fig|2242.69.peg.1514	hypothetical protein	98.56	98.56	98.56	100
51	1515	127	fig|2242.69.peg.1515	hypothetical protein	99.21	99.21	99.21	100
51	1516	377	fig|2242.69.peg.1516	hypothetical protein	98.94	98.94	98.94	100
51	1517	283	fig|2242.69.peg.1517	halocyanin precursor-like	98.58	98.58	98.1	99.62
51	1518	221	fig|2242.69.peg.1518	Cobalt ECF transporter, substrate-binding protein CbiM	97.73	97.73	97.73	100
51	1519	97	fig|2242.69.peg.1519	Cobalt ECF transporter, additional substrate-binding protein CbiN	97.92	97.92	97.92	100
51	1520	243	fig|2242.69.peg.1520	Cobalt ECF transporter, transmembrane component of energizing module CbiQ	98.76	98.76	98.76	100
51	1521	243	fig|2242.69.peg.1521	Cobalt ECF transporter, ATPase component of energizing module CbiO	99.17	99.17	99.17	100
51	1522	78	fig|2242.69.peg.1522	hypothetical protein	100	100	100	98.63
51	1523	325	fig|2242.69.peg.1523	aryl-alcohol dehydrogenase	100	100	100	99.45
51	1524	303	fig|2242.69.peg.1524	Permease of the drug/metabolite transporter (DMT) superfamily	97.68	97.68	97.68	100
51	1525	208	fig|2242.69.peg.1525	hypothetical protein	100	100	100	100
51	1526	751	fig|2242.69.peg.1526	NADP-dependent malic enzyme (EC 1.1.1.40) / Phosphate acetyltransferase (EC 2.3.1.8)	99.87	99.87	99.87	100
51	1527	278	fig|2242.69.peg.1527	Heme A synthase, compact archaeal variant cCtaA	99.28	99.28	99.28	100
51	1528	472	fig|2242.69.peg.1528	Replication factor C large subunit	99.15	99.15	99.79	99.79
51	1529	152	fig|2242.69.peg.1529	hypothetical protein	99.34	99.34	100	100
51	1530	191	fig|2242.69.peg.1530	hypothetical protein	99.47	99.47	99.47	100
51	1531	163	fig|2242.69.peg.1531	hypothetical protein	97.53	97.53	97.53	100
51	1532	238	fig|2242.69.peg.1532	Uncharacterized transcriptional regulator MJ1545, Cro/C1 family	100	100	100	100
51	1533	195	fig|2242.69.peg.1533	NADPH-dependent FMN reductase family protein	99.48	99.48	100	100
51	1534	446	fig|2242.69.peg.1534	Hydroxymethylglutaryl-CoA synthase (EC 2.3.3.10)	99.55	99.55	99.55	100
51	1535	661	fig|2242.69.peg.1535	hypothetical protein	92.9	92.9	93.2	100
51	1536	196	fig|2242.69.peg.1536	hypothetical protein	99.49	99.49	99.49	100
51	1537	282	fig|2242.69.peg.1537	hypothetical protein	99.29	99.29	99.29	100
51	1538	236	fig|2242.69.peg.1538	DUF124 domain-containing protein	99.15	99.15	99.15	100
51	1539	153	fig|2242.69.peg.1539	Uncharacterized protein MJ0482	100	100	100	100
51	1540	197	fig|2242.69.peg.1540	CheC-like protein	100	100	100	100
51	1541	364	fig|2242.69.peg.1541	Aminomethyltransferase (glycine cleavage system T protein) (EC 2.1.2.10)	98.9	98.9	98.9	100
51	1542	125	fig|2242.69.peg.1542	Glycine cleavage system H protein	100	100	100	100
51	1543	442	fig|2242.69.peg.1543	Glycine dehydrogenase [decarboxylating] (glycine cleavage system P1 protein) (EC 1.4.4.2)	99.55	99.55	99.55	99.77
51	1544	474	fig|2242.69.peg.1544	Glycine dehydrogenase [decarboxylating] (glycine cleavage system P2 protein) (EC 1.4.4.2)	99.79	99.79	99.79	100
51	1545	144	fig|2242.69.peg.1545	DNA-binding protein tfx	100	100	100	0
51	1546	310	fig|2242.69.peg.1546	ABC transporter, substrate-binding protein (cluster 1, maltose/g3p/polyamine/iron)	99.35	99.35	99.35	100
51	1547	270	fig|2242.69.peg.1547	Molybdenum ABC transporter permease protein ModB	98.88	98.88	99.26	30.87
51	1548	58	fig|2242.69.peg.1548	hypothetical protein	100	100	100	100
51	1549	44	fig|2242.69.peg.1549	hypothetical protein	0	0	0	100
51	1550	208	fig|2242.69.peg.1550	hypothetical protein	0	0	0	100
51	1551	373	fig|2242.69.peg.1551	hypothetical protein	0	0	0	100
51	1552	77	fig|2242.69.peg.1552	hypothetical protein	0	0	0	100
51	1553	188	fig|2242.69.peg.1553	hypothetical protein	98.93	98.93	0	100
51	1554	238	fig|2242.69.peg.1554	Adenosylcobinamide amidohydrolase (EC 3.5.1.90)	97.89	97.89	97.89	0
51	1555	296	fig|2242.69.peg.1555	L-threonine 3-O-phosphate decarboxylase (EC 4.1.1.81)	98.98	98.98	98.31	33.78
52	1556	131	fig|2242.69.peg.1556	Threonine dehydrogenase and related Zn-dependent dehydrogenases	98.46	98.46	98.46	100
52	1557	136	fig|2242.69.peg.1557	PTPS-like type 4	99.26	99.26	99.26	99.26
52	1558	282	fig|2242.69.peg.1558	Vng1025h	100	100	100	99.49
52	1559	185	fig|2242.69.peg.1559	hypothetical protein	99.46	99.46	99.46	100
52	1560	215	fig|2242.69.peg.1560	Triosephosphate isomerase (EC 5.3.1.1)	100	100	100	100
52	1561	180	fig|2242.69.peg.1561	Uncharacterized HTH-type transcriptional regulator MJ0586	100	100	100	99.44
52	1562	200	fig|2242.69.peg.1562	Archaetidylglycerol phosphate synthase	99.5	99.5	99.5	100
52	1563	170	fig|2242.69.peg.1563	Adenylate kinase isoenzyme 6 homolog FAP7, plays role in rRNA maturation	100	100	100	100
52	1564	396	fig|2242.69.peg.1564	Biosynthetic Aromatic amino acid aminotransferase beta (EC 2.6.1.57) @ Histidinol-phosphate aminotransferase (EC 2.6.1.9)	99.47	99.47	100	99.75
52	1565	143	fig|2242.69.peg.1565	hypothetical protein	100	100	100	100
52	1566	530	fig|2242.69.peg.1566	Glucose-methanol-choline (GMC) oxidoreductase:NAD binding site	99.43	99.43	99.05	100
52	1567	173	fig|2242.69.peg.1567	hypothetical protein	99.42	99.42	100	100
52	1568	245	fig|2242.69.peg.1568	2-hydroxyhepta-2,4-diene-1,7-dioate isomerase (EC 5.3.3.-) / 5-carboxymethyl-2-oxo-hex-3- ene-1,7-dioate decarboxylase (EC 4.1.1.68)	99.59	99.59	100	100
52	1569	241	fig|2242.69.peg.1569	hypothetical protein	99.58	99.58	100	100
52	1570	181	fig|2242.69.peg.1570	hypothetical protein	97.78	97.78	98.89	100
52	1571	132	fig|2242.69.peg.1571	hypothetical protein	100	100	100	0
52	1572	151	fig|2242.69.peg.1572	hypothetical protein	98.67	98.67	100	0
52	1573	51	fig|2242.69.peg.1573	hypothetical protein	100	100	100	55.32
52	1574	98	fig|2242.69.peg.1574	hypothetical protein	100	100	98.97	0
52	1575	427	fig|2242.69.peg.1575	UDP-glucose 6-dehydrogenase (EC 1.1.1.22)	99.06	99.06	99.53	99.44
52	1576	117	fig|2242.69.peg.1576	hypothetical protein	98.29	98.29	99.14	100
52	1577	229	fig|2242.69.peg.1577	hypothetical protein	99.56	99.56	100	100
52	1578	306	fig|2242.69.peg.1578	glycosyl transferase-like	100	100	99.34	100
52	1579	476	fig|2242.69.peg.1579	Putative transport protein	98.95	98.95	66.67	100
52	1580	327	fig|2242.69.peg.1580	hypothetical protein	97.55	97.55	48.01	100
52	1581	241	fig|2242.69.peg.1581	UTP--glucose-1-phosphate uridylyltransferase (EC 2.7.7.9)	93.64	93.64	94.02	100
52	1582	337	fig|2242.69.peg.1582	UDP-N-acetylglucosamine 4,6-dehydratase (EC 4.2.1.135)	29.79	29.79	30.37	100
52	1583	320	fig|2242.69.peg.1583	UDP-glucose 4-epimerase (EC 5.1.3.2)	34.74	34.74	28.43	100
52	1584	396	fig|2242.69.peg.1584	Aminotransferase, DegT/DnrJ/EryC1/StrS family	0	0	0	100
52	1585	350	fig|2242.69.peg.1585	N-acetylneuraminate synthase (EC 2.5.1.56)	32.15	32.15	0	100
52	1586	228	fig|2242.69.peg.1586	hypothetical protein	0	0	0	100
52	1587	338	fig|2242.69.peg.1587	hypothetical protein	0	0	0	100
52	1588	248	fig|2242.69.peg.1588	N-acylneuraminate cytidylyltransferase (EC 2.7.7.43)	0	0	0	99.54
52	1589	299	fig|2242.69.peg.1589	hypothetical protein	0	0	0	100
52	1590	334	fig|2242.69.peg.1590	Glucose-1-phosphate thymidylyltransferase (EC 2.7.7.24)	35.9	35.9	36.75	100
52	1591	323	fig|2242.69.peg.1591	UDP-glucuronate decarboxylase (EC 4.1.1.35)	35.22	35.22	30.39	100
52	1592	318	fig|2242.69.peg.1592	hypothetical protein	0	0	0	100
52	1593	66	fig|2242.69.peg.1593	hypothetical protein	0	0	0	100
52	1594	531	fig|2242.69.peg.1594	hypothetical protein	0	0	0	100
52	1595	313	fig|2242.69.peg.1595	succinoglycan biosynthesis protein	100	100	100	99.68
52	1596	1088	fig|2242.69.peg.1596	transmembrane oligosaccharyl transferase	99.54	99.54	99.63	99.5
52	1597	314	fig|2242.69.peg.1597	FIG028593: membrane protein	98.72	98.72	99.36	100
52	1598	404	fig|2242.69.peg.1598	Glycerol-3-phosphate dehydrogenase (EC 1.1.5.3)	99.75	99.75	99.75	100
52	1599	119	fig|2242.69.peg.1599	transcription repressor	100	100	99.15	100
52	1600	494	fig|2242.69.peg.1600	O-succinylbenzoic acid--CoA ligase (EC 6.2.1.26)	99.59	99.59	100	100
52	1601	282	fig|2242.69.peg.1601	O-succinylbenzoate synthase (EC 4.2.1.113)	97.77	99.1	98.93	99.49
53	1602	80	fig|2242.69.peg.1602	hypothetical protein	100	100	100	100
53	1603	133	fig|2242.69.peg.1603	hypothetical protein	0	0	0	100
53	1604	182	fig|2242.69.peg.1604	hypothetical protein	0	0	0	100
54	1605	85	fig|2242.69.peg.1605	hypothetical protein	100	100	100	100
54	1606	287	fig|2242.69.peg.1606	3-hydroxybutyryl-CoA dehydrogenase (EC 1.1.1.157); 3-hydroxyacyl-CoA dehydrogenase (EC 1.1.1.35)	99.65	99.65	99.65	100
54	1607	348	fig|2242.69.peg.1607	Squalene synthase (EC 2.5.1.21)	99.71	99.71	99.71	100
54	1608	398	fig|2242.69.peg.1608	Acyl-CoA dehydrogenase	100	100	100	100
54	1609	96	fig|2242.69.peg.1609	hypothetical protein	100	100	100	100
54	1610	396	fig|2242.69.peg.1610	Acetyl CoA synthase (Acetyl-CoA c-acetyltransferase) (EC 2.3.1.9)	100	100	100	100
54	1611	128	fig|2242.69.peg.1611	conserved protein associated with acetyl-CoA C-acyltransferase	99.21	99.21	99.21	100
54	1612	312	fig|2242.69.peg.1612	Possible alpha/beta hydrolase superfamily, alr3514 homolog	99.68	99.68	99.68	50.99
54	1613	325	fig|2242.69.peg.1613	YgfD: protein that forms a complex with the methylmalonyl-CoA mutase in a pathway for conversion of succinyl-CoA to propionyl-CoA	100	100	100	0
54	1614	139	fig|2242.69.peg.1614	B12 binding domain of Methylmalonyl-CoA mutase (EC 5.4.99.2)	100	100	100	0
54	1615	203	fig|2242.69.peg.1615	Terminal oxidase biogenesis protein CtaM, putative heme A, heme O chaperone	100	100	100	36.11
54	1616	160	fig|2242.69.peg.1616	hypothetical protein	98.74	98.74	100	0
54	1617	250	fig|2242.69.peg.1617	hypothetical protein	99.6	99.6	99.6	0
54	1618	299	fig|2242.69.peg.1618	ABC transporter, ATP-binding protein	99.33	99.33	99.66	100
54	1619	74	fig|2242.69.peg.1619	ABC transporter, ATP-binding protein homolog	100	100	100	100
55	1620	273	fig|2242.69.peg.1620	Uncharacterized protein YyaL	100	100	99.63	0
55	1621	186	fig|2242.69.peg.1621	hypothetical protein	97.84	97.84	100	100
55	1622	116	fig|2242.69.peg.1622	hypothetical protein	100	100	99.13	100
55	1623	69	fig|2242.69.peg.1623	hypothetical protein	100	100	100	100
55	1624	89	fig|2242.69.peg.1624	hypothetical protein	100	100	100	100
55	1625	346	fig|2242.69.peg.1625	Heme biosynthesis protein related to NirD / Heme biosynthesis protein related to NirL	100	100	100	100
55	1626	353	fig|2242.69.peg.1626	Anthranilate phosphoribosyltransferase-like protein	99.72	99.72	100	100
55	1627	181	fig|2242.69.peg.1627	Peptidyl-prolyl cis-trans isomerase (EC 5.2.1.8)	100	100	100	100
55	1628	114	fig|2242.69.peg.1628	FIG213968: hypothetical protein	100	100	100	100
55	1629	118	fig|2242.69.peg.1629	hypothetical protein	98.29	98.29	97.44	100
55	1630	254	fig|2242.69.peg.1630	Phosphoglycerol geranylgeranyltransferase (EC 2.5.1.41)	100	100	100	33.33
55	1631	120	fig|2242.69.peg.1631	Fluoride ion transporter CrcB	98.32	98.32	99.16	99.08
55	1632	129	fig|2242.69.peg.1632	Fluoride ion transporter CrcB	96.88	96.88	99.22	100
55	1633	159	fig|2242.69.peg.1633	hypothetical protein	99.37	99.37	100	100
55	1634	76	fig|2242.69.peg.1634	Transcriptional regulator, AsnC family	100	100	100	100
55	1635	226	fig|2242.69.peg.1635	TrkA-like protein	100	100	100	100
55	1636	80	fig|2242.69.peg.1636	Transcriptional regulator, AsnC family	100	100	100	100
55	1637	153	fig|2242.69.peg.1637	Acetoin dehydrogenase E1 component alpha-subunit (EC 2.3.1.190)	100	100	100	99.34
56	1638	37	fig|2242.69.peg.1638	hypothetical protein	83.87	83.87	83.87	100
56	1639	91	fig|2242.69.peg.1639	hypothetical protein	69.77	69.77	0	98.89
57	1640	294	fig|2242.69.peg.1640	hypothetical protein	100	0	100	0
58	1641	107	fig|2242.69.peg.1641	Probable low-affinity inorganic phosphate transporter	0	0	0	0
58	1642	233	fig|2242.69.peg.1642	Trk potassium uptake system protein TrkA	99.57	99.57	99.57	100
58	1643	112	fig|2242.69.peg.1643	Gas vesicle protein GvpO	100	100	100	100
58	1644	345	fig|2242.69.peg.1644	Gas vesicle protein GvpN	99.71	99.71	99.71	100
58	1645	286	fig|2242.69.peg.1645	Gas vesicle protein GvpC	98.6	98.6	98.6	100
58	1646	80	fig|2242.69.peg.1646	Gas vesicle protein GvpA	100	100	100	100
58	1647	63	fig|2242.69.peg.1647	hypothetical protein	96.77	96.77	0	100
58	1648	493	fig|2242.69.peg.1648	Gas vesicle protein GvpD	99.59	99.59	99.59	100
58	1649	194	fig|2242.69.peg.1649	Gas vesicle protein GvpE	98.45	98.45	98.45	100
58	1650	218	fig|2242.69.peg.1650	Gas vesicle protein GvpF	99.54	99.54	99.54	100
58	1651	84	fig|2242.69.peg.1651	Gas vesicle protein GvpG	100	100	100	100
58	1652	164	fig|2242.69.peg.1652	Gas vesicle protein GvpH, heat shock protein Hsp20	98.77	98.77	98.77	100
58	1653	114	fig|2242.69.peg.1653	Gas vesicle protein GvpI	99.12	99.12	99.12	0
58	1654	99	fig|2242.69.peg.1654	Gas vesicle protein GvpJ	97.96	97.96	97.96	100
58	1655	120	fig|2242.69.peg.1655	Gas vesicle protein GvpK	100	100	100	100
58	1656	280	fig|2242.69.peg.1656	Gas vesicle protein GvpL	98.92	98.92	98.92	100
58	1657	74	fig|2242.69.peg.1657	Gas vesicle protein GvpM	100	100	100	100
58	1658	133	fig|2242.69.peg.1658	hypothetical protein	100	100	100	100
58	1659	331	fig|2242.69.peg.1659	hypothetical protein	100	100	100	100
58	1660	218	fig|2242.69.peg.1660	Trk potassium uptake system protein TrkA	99.54	99.54	99.54	100
58	1661	94	fig|2242.69.peg.1661	hypothetical protein	30.11	30.11	30.11	100
58	1662	420	fig|2242.69.peg.1662	hypothetical protein	46.88	47.45	51.47	100
58	1663	488	fig|2242.69.peg.1663	Uncharacterized amino acid permease, GabP family	99.18	99.18	99.18	100
58	1664	218	fig|2242.69.peg.1664	TrkA-like protein	100	100	100	44.24
58	1665	609	fig|2242.69.peg.1665	Siderophore synthetase superfamily, group C @ Siderophore synthetase component, ligase	97.53	97.53	97.53	100
58	1666	478	fig|2242.69.peg.1666	Siderophore biosynthesis protein, monooxygenase	98.74	98.74	98.74	100
58	1667	237	fig|2242.69.peg.1667	Siderophore synthetase small component, acetyltransferase	97.46	97.46	97.46	100
58	1668	608	fig|2242.69.peg.1668	Siderophore synthetase superfamily, group A @ Siderophore synthetase large component, acetyltransferase	98.35	98.35	98.35	100
59	1669	307	fig|2242.69.peg.1669	hypothetical protein	79.38	79.38	100	100
59	1670	258	fig|2242.69.peg.1670	hypothetical protein	43.94	43.94	100	100
59	1671	82	fig|2242.69.peg.1671	hypothetical protein	82.72	82.72	98.77	100
60	1672	703	fig|2242.69.peg.1672	Uncharacterized amino acid permease, GabP family	99.86	99.86	99.86	99.68
60	1673	602	fig|2242.69.peg.1673	DNA mismatch repair protein MutS	99.17	99.17	99.34	100
61	1674	694	fig|2242.69.peg.1674	Uncharacterized ATP-dependent helicase AF1149	99.57	99.57	99.57	100
61	1675	248	fig|2242.69.peg.1675	Phosphoesterase	99.19	99.19	99.19	100
61	1676	466	fig|2242.69.peg.1676	hypothetical protein	97.2	97.2	97.2	60.69
61	1677	424	fig|2242.69.peg.1677	Replication protein A (two OB fold, one zinc finger)	99.29	99.29	99.29	100
61	1678	221	fig|2242.69.peg.1678	2,5-diamino-6-ribosylamino-pyrimidinone 5-phosphate reductase, fungal/archaeal (EC 1.1.1.302)	100	100	100	100
61	1679	95	fig|2242.69.peg.1679	hypothetical protein	100	100	100	100
61	1680	363	fig|2242.69.peg.1680	Thioredoxin reductase (EC 1.8.1.9)	100	100	100	100
61	1681	95	fig|2242.69.peg.1681	Uncharacterized protein MJ0273	100	100	100	100
61	1682	61	fig|2242.69.peg.1682	hypothetical protein	100	100	100	100
61	1683	133	fig|2242.69.peg.1683	Eukaryotic translation initiation factor 2 beta subunit	100	100	100	100
61	1684	81	fig|2242.69.peg.1684	hypothetical protein	100	100	100	100
61	1685	128	fig|2242.69.peg.1685	hypothetical protein	100	100	100	100
61	1686	302	fig|2242.69.peg.1686	8-oxoguanine DNA glycosylase	99.67	99.67	99.34	100
61	1687	298	fig|2242.69.peg.1687	hypothetical protein	98.99	98.99	98.99	100
61	1688	59	fig|2242.69.peg.1688	hypothetical protein	53.33	53.33	0	75.51
61	1689	49	fig|2242.69.peg.1689	hypothetical protein	0	0	0	0
61	1690	503	fig|2242.69.peg.1690	NAD(P)H-hydrate epimerase (EC 5.1.99.6) / ADP-dependent (S)-NAD(P)H-hydrate dehydratase (EC 4.2.1.136)	98.54	98.54	98.74	99.8
61	1691	165	fig|2242.69.peg.1691	Cyclic pyranopterin monophosphate synthase (EC 4.6.1.17)	99.39	99.39	95.68	100
61	1692	436	fig|2242.69.peg.1692	Ribosome LSU-associated GTP-binding protein HflX	99.54	99.54	99.54	100
61	1693	242	fig|2242.69.peg.1693	Shwachman-Bodian-Diamond syndrome protein; predicted exosome subunit	100	100	100	0
61	1694	165	fig|2242.69.peg.1694	Ribonuclease P protein component 2 (EC 3.1.26.5)	100	100	100	0
61	1695	201	fig|2242.69.peg.1695	hypothetical protein	99.5	99.5	99.5	40.24
61	1696	233	fig|2242.69.peg.1696	Ribonuclease P protein component 3 (EC 3.1.26.5)	99.57	99.57	100	0
61	1697	223	fig|2242.69.peg.1697	Trk potassium uptake system protein TrkA	100	100	100	60.36
61	1698	67	fig|2242.69.peg.1698	hypothetical protein	98.48	98.48	98.48	0
61	1699	350	fig|2242.69.peg.1699	Trk potassium uptake system protein TrkH	99.14	99.14	99.14	50.71
62	1700	425	fig|2242.69.peg.1700	hypothetical protein	0	0	0	100
63	1701	374	fig|2242.69.peg.1701	hypothetical protein	97.32	97.32	93.83	100
63	1702	372	fig|2242.69.peg.1702	hypothetical protein	98.11	98.11	80.34	100
63	1703	279	fig|2242.69.peg.1703	hypothetical protein	93.17	93.17	43.94	100
63	1704	579	fig|2242.69.peg.1704	hypothetical protein	96.71	96.71	84.6	100
63	1705	141	fig|2242.69.peg.1705	hypothetical protein	97.14	97.14	77.86	100
63	1706	83	fig|2242.69.peg.1706	hypothetical protein	96.34	96.34	76.54	100
63	1707	348	fig|2242.69.peg.1707	Exodeoxyribonuclease VII large subunit (EC 3.1.11.6)	0	0	87.5	100
63	1708	187	fig|2242.69.peg.1708	TATA-box binding protein	70.43	70.43	70.43	100
63	1709	56	fig|2242.69.peg.1709	hypothetical protein	80	80	80	100
63	1710	99	fig|2242.69.peg.1710	Transcriptional regulator, PadR family	82.22	82.22	82.22	100
63	1711	175	fig|2242.69.peg.1711	hypothetical protein	0	0	33.53	100
64	1712	184	fig|2242.69.peg.1712	hypothetical protein	100	100	100	100
64	1713	357	fig|2242.69.peg.1713	hypothetical protein	99.16	99.16	99.16	100
64	1714	599	fig|2242.69.peg.1714	hypothetical protein	99.67	99.67	99.16	100
64	1715	356	fig|2242.69.peg.1715	LPS biosynthesis	99.72	99.72	99.72	100
64	1716	816	fig|2242.69.peg.1716	Dihydrofolate synthase (EC 6.3.2.12) @ Folylpolyglutamate synthase (EC 6.3.2.17) / Alternative dihydrofolate reductase 2 / Dihydropteroate synthase (EC 2.5.1.15)	99.39	99.39	99.51	100
64	1717	539	fig|2242.69.peg.1717	Phosphoribosylglycinamide formyltransferase (EC 2.1.2.2) / Phosphoribosylaminoimidazolecarboxamide formyltransferase (EC 2.1.2.3)	99.63	99.63	99.63	100
64	1718	459	fig|2242.69.peg.1718	Adenylosuccinate lyase (EC 4.3.2.2) @ SAICAR lyase (EC 4.3.2.2)	99.56	99.56	99.56	100
64	1719	214	fig|2242.69.peg.1719	hypothetical protein	100	100	100	100
64	1720	166	fig|2242.69.peg.1720	hypothetical protein	100	100	99.39	100
64	1721	63	fig|2242.69.peg.1721	hypothetical protein	100	100	100	100
64	1722	160	fig|2242.69.peg.1722	archaeosine tRNA-ribosyltransferase (EC 2.4.2.-) PUA domain	100	100	100	100
64	1723	436	fig|2242.69.peg.1723	Cytochrome P450	100	100	100	100
64	1724	128	fig|2242.69.peg.1724	Nascent polypeptide-associated complex protein	90.77	90.77	94.62	100
64	1725	239	fig|2242.69.peg.1725	tRNA (adenine(57)-N(1)/adenine(58)-N(1))-methyltransferase (EC 2.1.1.219)	100	100	100	100
64	1726	105	fig|2242.69.peg.1726	Transcription factor S	100	100	100	100
64	1727	421	fig|2242.69.peg.1727	Uncharacterized MFS-type transporter	100	100	100	100
64	1728	257	fig|2242.69.peg.1728	Enoyl-CoA hydratase (EC 4.2.1.17)	99.22	99.22	99.22	99.61
64	1729	162	fig|2242.69.peg.1729	hypothetical protein	99.38	99.38	99.38	98.64
64	1730	342	fig|2242.69.peg.1730	hypothetical protein	98.53	98.53	98.53	100
64	1731	143	fig|2242.69.peg.1731	Diadenosine 5'5'''-P1,P4-tetraphosphate pyrophosphohydrolase	100	100	100	100
64	1732	112	fig|2242.69.peg.1732	hypothetical protein	100	100	100	100
64	1733	89	fig|2242.69.peg.1733	hypothetical protein	100	100	100	100
64	1734	522	fig|2242.69.peg.1734	Na+/H+ antiporter	100	100	100	100
64	1735	427	fig|2242.69.peg.1735	hypothetical protein	98.59	98.59	98.59	100
64	1736	457	fig|2242.69.peg.1736	Digeranylgeranylglycerophospholipid reductase	100	100	100	98.25
64	1737	110	fig|2242.69.peg.1737	soluble [2Fe-2S] ferredoxin	100	100	100	100
64	1738	377	fig|2242.69.peg.1738	MBL-fold metallo-hydrolase superfamily	98.94	98.94	98.94	100
64	1739	212	fig|2242.69.peg.1739	hypothetical protein	100	100	100	100
64	1740	413	fig|2242.69.peg.1740	D-xylonate dehydratase (EC 4.2.1.82)	99.03	99.03	99.03	100
64	1741	314	fig|2242.69.peg.1741	2-dehydro-3-deoxyphosphogluconate aldolase (EC 4.1.2.14)	99.01	99.04	99.04	99.28
64	1742	403	fig|2242.69.peg.1742	hypothetical protein	99.25	99.25	99.25	100
64	1743	357	fig|2242.69.peg.1743	Glucose 1-dehydrogenase (EC 1.1.1.47)	100	100	100	100
64	1744	213	fig|2242.69.peg.1744	Orotate phosphoribosyltransferase related protein	100	100	100	0
64	1745	135	fig|2242.69.peg.1745	Glutaredoxin-related protein	100	100	100	100
64	1746	227	fig|2242.69.peg.1746	Phosphate transport system regulatory protein PhoU	99.56	99.56	100	100
64	1747	282	fig|2242.69.peg.1747	Phosphate ABC transporter, ATP-binding protein PstB (TC 3.A.1.7.1)	100	100	100	100
64	1748	567	fig|2242.69.peg.1748	Phosphate ABC transporter, permease protein PstA (TC 3.A.1.7.1)	99.29	99.29	99.29	100
64	1749	320	fig|2242.69.peg.1749	Phosphate ABC transporter, permease protein PstC (TC 3.A.1.7.1)	100	100	100	100
64	1750	345	fig|2242.69.peg.1750	Phosphate ABC transporter, substrate-binding protein PstS (TC 3.A.1.7.1)	98.84	98.84	99.13	100
64	1751	335	fig|2242.69.peg.1751	phosphate regulatory protein homolog	99.7	99.7	99.7	100
64	1752	324	fig|2242.69.peg.1752	nodulation protein	99.69	99.69	99.69	100
64	1753	39	fig|2242.69.peg.1753	hypothetical protein	100	100	100	0
64	1754	47	fig|2242.69.peg.1754	hypothetical protein	0	0	0	0
64	1755	437	fig|2242.69.peg.1755	Aspartyl-tRNA synthetase (EC 6.1.1.12) @ Aspartyl-tRNA(Asn) synthetase (EC 6.1.1.23)	100	100	100	98.81
64	1756	95	fig|2242.69.peg.1756	Transcriptional regulator, MarR family	100	100	100	100
64	1757	206	fig|2242.69.peg.1757	hypothetical protein	99.51	99.51	99.51	100
64	1758	297	fig|2242.69.peg.1758	hypothetical protein	99.32	99.32	99.32	100
64	1759	284	fig|2242.69.peg.1759	hypothetical protein	100	100	100	98.97
64	1760	278	fig|2242.69.peg.1760	Oxidoreductase, aldo/keto reductase family	100	100	100	30.77
64	1761	411	fig|2242.69.peg.1761	Digeranylgeranylglycerophospholipid reductase	99.27	99.27	99.27	100
64	1762	561	fig|2242.69.peg.1762	hypothetical protein	99.64	99.64	99.64	100
64	1763	253	fig|2242.69.peg.1763	Efflux ABC transporter, ATP-binding protein	97.22	97.22	97.22	100
64	1764	67	fig|2242.69.peg.1764	Transcriptional regulator, Xre family	100	100	100	100
64	1765	139	fig|2242.69.peg.1765	hypothetical protein	99.28	99.28	99.28	100
64	1766	101	fig|2242.69.peg.1766	hypothetical protein	0	0	0	100
64	1767	290	fig|2242.69.peg.1767	2-oxoglutarate/2-oxoacid ferredoxin oxidoreductase, beta subunit (EC 1.2.7.-)	100	100	100	99.65
64	1768	583	fig|2242.69.peg.1768	2-oxoglutarate/2-oxoacid ferredoxin oxidoreductase, gamma subunit (EC 1.2.7.-) / 2-oxoglutarate/2-oxoacid ferredoxin oxidoreductase, alpha subunit (EC 1.2.7.-)	100	100	100	99.28
64	1769	215	fig|2242.69.peg.1769	FAD/NAD binding oxidoreductase (EC 1.18.1.3)	100	100	100	100
64	1770	199	fig|2242.69.peg.1770	Nudix hydrolase family protein	37.93	37.93	37.65	100
64	1771	130	fig|2242.69.peg.1771	Methylmalonyl-CoA epimerase (EC 5.1.99.1)	98.45	98.45	98.45	100
64	1772	317	fig|2242.69.peg.1772	probable oxidoreductase/Short-chain dehydrogenase	99.37	99.37	99.37	99.63
64	1773	672	fig|2242.69.peg.1773	Methylmalonyl-CoA mutase (EC 5.4.99.2)	100	99.82	99.82	99.61
64	1774	190	fig|2242.69.peg.1774	hypothetical protein	99.47	99.47	99.47	98.29
64	1775	395	fig|2242.69.peg.1775	hypothetical protein	98.73	98.73	98.73	99.75
64	1776	657	fig|2242.69.peg.1776	Acetyl-CoA synthetase (EC 6.2.1.1)	99.24	99.24	99.24	99.67
64	1777	130	fig|2242.69.peg.1777	hypothetical protein	100	100	100	0
64	1778	192	fig|2242.69.peg.1778	Acetyltransferase	98.95	98.95	98.95	99.47
64	1779	192	fig|2242.69.peg.1779	hypothetical protein	99.48	99.48	99.48	100
64	1780	235	fig|2242.69.peg.1780	hypothetical protein	100	100	100	0
64	1781	392	fig|2242.69.peg.1781	Chaperone protein DnaJ	99.74	99.74	99.74	97.75
64	1782	630	fig|2242.69.peg.1782	Chaperone protein DnaK	100	100	100	100
64	1783	40	fig|2242.69.peg.1783	hypothetical protein	0	0	0	0
64	1784	232	fig|2242.69.peg.1784	hypothetical protein	98.7	98.7	98.7	100
64	1785	211	fig|2242.69.peg.1785	Heat shock protein GrpE	99.52	99.52	99.52	100
64	1786	128	fig|2242.69.peg.1786	hypothetical protein	99.21	99.21	99.21	0
64	1787	169	fig|2242.69.peg.1787	hypothetical protein	100	100	100	100
64	1788	304	fig|2242.69.peg.1788	tRNA m5C48-49 methylase	99.67	99.67	99.67	100
64	1789	249	fig|2242.69.peg.1789	FIG00137952: Uncharacterized protein (ATP-grasp superfamily)	100	100	100	100
64	1790	390	fig|2242.69.peg.1790	Uncharacterized MFS-type transporter	100	100	100	100
64	1791	374	fig|2242.69.peg.1791	Aspartate aminotransferase	99.2	99.2	99.2	100
64	1792	263	fig|2242.69.peg.1792	Methyltransferase type 11	99.24	99.24	99.24	100
64	1793	394	fig|2242.69.peg.1793	GTP-binding and nucleic acid-binding protein YchF	99.49	99.49	99.49	100
64	1794	367	fig|2242.69.peg.1794	hypothetical protein	96.39	96.39	96.46	100
64	1795	44	fig|2242.69.peg.1795	hypothetical protein	0	0	0	100
64	1796	52	fig|2242.69.peg.1796	hypothetical protein	0	0	0	100
64	1797	291	fig|2242.69.peg.1797	Uncharacterized protein AF1362	99.31	99.31	99.31	99.66
64	1798	66	fig|2242.69.peg.1798	hypothetical protein	100	100	100	100
64	1799	46	fig|2242.69.peg.1799	hypothetical protein	100	100	100	100
64	1800	39	fig|2242.69.peg.1800	Proteasome-activating AAA-ATPase (PAN), archaeal	100	100	100	100
65	1801	500	fig|2242.69.peg.1801	hypothetical protein	0	0	99.6	100
65	1802	1256	fig|2242.69.peg.1802	Superfamily II DNA and RNA helicase	0	0	100	100
65	1803	836	fig|2242.69.peg.1803	hypothetical protein	0	0	100	100
65	1804	309	fig|2242.69.peg.1804	Origin of replication recognition protein @ Cell division control protein 6	52.12	61.15	100	100
65	1805	70	fig|2242.69.peg.1805	hypothetical protein	0	0	100	100
65	1806	356	fig|2242.69.peg.1806	ParA-like protein	89.33	89.33	100	99.7
65	1807	154	fig|2242.69.peg.1807	hypothetical protein	75.66	75.66	100	100
65	1808	57	fig|2242.69.peg.1808	hypothetical protein	0	0	0	100
65	1809	136	fig|2242.69.peg.1809	hypothetical protein	0	0	98.85	100
65	1810	146	fig|2242.69.peg.1810	hypothetical protein	95.17	93.1	100	100
65	1811	86	fig|2242.69.peg.1811	hypothetical protein	92.94	92.94	100	100
65	1812	54	fig|2242.69.peg.1812	hypothetical protein	100	100	100	100
65	1813	44	fig|2242.69.peg.1813	hypothetical protein	100	100	100	100
65	1814	300	fig|2242.69.peg.1814	hypothetical protein	100	100	100	100
65	1815	118	fig|2242.69.peg.1815	hypothetical protein	100	100	100	100
65	1816	265	fig|2242.69.peg.1816	Origin of replication recognition protein @ Cell division control protein 6	100	99.62	100	100
66	1817	32	fig|2242.69.peg.1817	hypothetical protein	0	0	0	0
66	1818	277	fig|2242.69.peg.1818	hypothetical protein	99.64	99.64	99.64	100
66	1819	158	fig|2242.69.peg.1819	hypothetical protein	98.73	98.73	98.73	100
66	1820	132	fig|2242.69.peg.1820	SSU ribosomal protein S6e	99.24	99.24	99.24	100
66	1821	490	fig|2242.69.peg.1821	Aldehyde dehydrogenase (EC 1.2.1.3)	100	100	100	100
66	1822	411	fig|2242.69.peg.1822	5'->3' exoribonuclease	99.27	99.27	99.27	100
66	1823	44	fig|2242.69.peg.1823	hypothetical protein	95.35	95.35	95.35	100
66	1824	66	fig|2242.69.peg.1824	hypothetical protein	100	100	100	100
66	1825	267	fig|2242.69.peg.1825	hypothetical protein	99.62	99.62	99.62	100
66	1826	87	fig|2242.69.peg.1826	hypothetical protein	0	0	0	100
66	1827	104	fig|2242.69.peg.1827	hypothetical protein	100	100	100	100
66	1828	350	fig|2242.69.peg.1828	Dihydroorotate dehydrogenase (quinone) (EC 1.3.5.2)	99.43	99.43	99.43	100
66	1829	568	fig|2242.69.peg.1829	Phenylalanyl-tRNA synthetase beta chain (EC 6.1.1.20)	99.82	99.82	99.82	100
66	1830	503	fig|2242.69.peg.1830	Phenylalanyl-tRNA synthetase alpha chain (EC 6.1.1.20)	99.6	99.6	99.6	100
66	1831	73	fig|2242.69.peg.1831	dNTP triphosphohydrolase, broad substrate specificity	100	100	100	100
67	1832	77	fig|2242.69.peg.1832	Prephenate and/or arogenate dehydrogenase (unknown specificity) (EC 1.3.1.12)(EC 1.3.1.43)	96	96	96	0
67	1833	457	fig|2242.69.peg.1833	hypothetical protein	99.12	99.12	99.12	100
67	1834	392	fig|2242.69.peg.1834	Aminopeptidase YpdF (MP-, MA-, MS-, AP-, NP- specific)	98.98	98.98	98.98	100
67	1835	431	fig|2242.69.peg.1835	3-phosphoshikimate 1-carboxyvinyltransferase (EC 2.5.1.19)	98.37	98.37	98.37	99.07
67	1836	356	fig|2242.69.peg.1836	Inosine-5'-monophosphate dehydrogenase (EC 1.1.1.205) / CBS domain	46.56	46.56	46.56	100
67	1837	395	fig|2242.69.peg.1837	Chorismate synthase (EC 4.2.3.5)	98.73	98.73	98.73	100
67	1838	69	fig|2242.69.peg.1838	hypothetical protein	100	100	100	100
67	1839	211	fig|2242.69.peg.1839	Uracil DNA glycosylase superfamily protein	100	100	100	100
67	1840	67	fig|2242.69.peg.1840	hypothetical protein	96.97	96.97	96.97	100
67	1841	254	fig|2242.69.peg.1841	hypothetical protein	98.81	98.81	98.81	100
67	1842	398	fig|2242.69.peg.1842	Origin of replication recognition protein @ Cell division control protein 6	100	100	100	100
68	1843	121	fig|2242.69.peg.1843	hypothetical protein	92.73	92.73	99.17	94.55
68	1844	176	fig|2242.69.peg.1844	hypothetical protein	47.89	47.89	100	0
68	1845	179	fig|2242.69.peg.1845	hypothetical protein	44.9	44.9	100	30.07
68	1846	582	fig|2242.69.peg.1846	hypothetical protein	0	0	100	0
68	1847	809	fig|2242.69.peg.1847	hypothetical protein	44.25	44.25	100	36.73
68	1848	77	fig|2242.69.peg.1848	hypothetical protein	0	0	0	0
68	1849	40	fig|2242.69.peg.1849	hypothetical protein	0	0	100	0
68	1850	374	fig|2242.69.peg.1850	DNA-cytosine methyltransferase (EC 2.1.1.37)	29.23	29.23	100	37.78
68	1851	306	fig|2242.69.peg.1851	hypothetical protein	0	0	100	25.59
68	1852	106	fig|2242.69.peg.1852	hypothetical protein	0	0	99.05	31.52
68	1853	41	fig|2242.69.peg.1853	hypothetical protein	0	0	0	100
69	1854	478	fig|2242.69.peg.1854	Thiamin ABC transporter, transmembrane component	98.95	98.95	99.21	100
69	1855	353	fig|2242.69.peg.1855	Thiamin ABC transporter, substrate-binding component	99.72	99.72	99.43	100
69	1856	258	fig|2242.69.peg.1856	Thiosulfate sulfurtransferase, rhodanese (EC 2.8.1.1)	99.22	99.22	99.22	100
69	1857	294	fig|2242.69.peg.1857	Thiosulfate sulfurtransferase, rhodanese (EC 2.8.1.1)	99.32	99.32	98.94	100
69	1858	211	fig|2242.69.peg.1858	hypothetical protein	99.52	99.52	100	100
69	1859	690	fig|2242.69.peg.1859	Excinuclease ABC subunit B	100	100	100	100
69	1860	363	fig|2242.69.peg.1860	hypothetical protein	99.17	99.17	99.17	100
69	1861	145	fig|2242.69.peg.1861	hypothetical protein	100	100	100	100
69	1862	59	fig|2242.69.peg.1862	hypothetical protein	91.38	91.38	89.66	100
69	1863	791	fig|2242.69.peg.1863	Ribonucleotide reductase of class Ia (aerobic), alpha subunit (EC 1.17.4.1)	98.99	98.99	99.24	100
69	1864	332	fig|2242.69.peg.1864	Ribonucleotide reductase of class Ia (aerobic), beta subunit (EC 1.17.4.1)	99.7	99.7	99.4	100
69	1865	591	fig|2242.69.peg.1865	Excinuclease ABC subunit C	98.98	98.98	99.66	100
69	1866	220	fig|2242.69.peg.1866	hypothetical protein	100	100	99.09	100
69	1867	85	fig|2242.69.peg.1867	hypothetical protein	100	100	100	100
69	1868	305	fig|2242.69.peg.1868	Efflux ABC transporter, ATP-binding protein	99.67	99.67	99.67	100
69	1869	265	fig|2242.69.peg.1869	NosY-like protein	96.6	96.6	100	100
69	1870	132	fig|2242.69.peg.1870	hypothetical protein	99.24	99.24	100	100
69	1871	395	fig|2242.69.peg.1871	Aspartokinase (EC 2.7.2.4)	100	100	99.75	99.75
69	1872	449	fig|2242.69.peg.1872	Tryptophanase (EC 4.1.99.1)	99.33	99.33	100	0
69	1873	228	fig|2242.69.peg.1873	DNA repair protein	99.56	99.56	99.56	100
69	1874	195	fig|2242.69.peg.1874	IMP cyclohydrolase (EC 3.5.4.10) [alternate form]	98.97	98.97	99.48	100
69	1875	166	fig|2242.69.peg.1875	Uncharacterized protein MJ0187	100	100	100	0
69	1876	784	fig|2242.69.peg.1876	Putative ski2-type helicase MJ1124	99.36	99.36	99.62	100
69	1877	83	fig|2242.69.peg.1877	hypothetical protein	100	100	98.78	100
69	1878	305	fig|2242.69.peg.1878	Malate dehydrogenase (EC 1.1.1.37)	100	100	99.67	99.67
69	1879	46	fig|2242.69.peg.1879	hypothetical protein	95.56	95.56	100	0
69	1880	183	fig|2242.69.peg.1880	hypothetical protein	97.8	97.8	97.27	100
69	1881	441	fig|2242.69.peg.1881	ABC transporter, ATP-binding protein (cluster 5, nickel/peptides/opines)	99.55	99.55	99.77	46.03
69	1882	343	fig|2242.69.peg.1882	Oligopeptide transport ATP-binding protein OppD (TC 3.A.1.5.1)	99.71	99.71	100	100
69	1883	387	fig|2242.69.peg.1883	ABC transporter, permease protein 2 (cluster 5, nickel/peptides/opines)	99.22	99.22	99.74	100
69	1884	327	fig|2242.69.peg.1884	Oligopeptide transport system permease protein OppB (TC 3.A.1.5.1)	100	100	99.69	100
69	1885	654	fig|2242.69.peg.1885	Oligopeptide ABC transporter, periplasmic oligopeptide-binding protein OppA (TC 3.A.1.5.1)	98.16	98.16	98.16	100
69	1886	785	fig|2242.69.peg.1886	ATP-dependent RNA helicase homolog eIF-4A	99.49	99.49	99.36	100
69	1887	71	fig|2242.69.peg.1887	hypothetical protein	98.57	98.57	98.57	0
70	1888	90	fig|2242.69.peg.1888	Proteasome-activating AAA-ATPase (PAN), archaeal	100	100	100	100
70	1889	77	fig|2242.69.peg.1889	hypothetical protein	98.68	98.68	98.68	100
70	1890	388	fig|2242.69.peg.1890	DNA double-strand break repair protein Mre11	99.22	99.22	99.22	97.67
70	1891	884	fig|2242.69.peg.1891	DNA double-strand break repair Rad50 ATPase	99.77	99.77	99.77	100
70	1892	84	fig|2242.69.peg.1892	hypothetical protein	100	100	100	100
70	1893	143	fig|2242.69.peg.1893	hypothetical protein	100	100	100	100
70	1894	94	fig|2242.69.peg.1894	hypothetical protein	100	100	100	100
70	1895	62	fig|2242.69.peg.1895	hypothetical protein	100	100	100	100
70	1896	902	fig|2242.69.peg.1896	Archaeal DNA polymerase I (EC 2.7.7.7)	99.45	99.45	99.45	100
70	1897	248	fig|2242.69.peg.1897	3-oxoacyl-[acyl-carrier protein] reductase (EC 1.1.1.100)	100	100	100	100
70	1898	309	fig|2242.69.peg.1898	Iron-sulfur cluster assembly ATPase protein SufC	99.68	99.68	99.68	100
70	1899	475	fig|2242.69.peg.1899	Iron-sulfur cluster assembly protein SufB	100	100	100	100
70	1900	405	fig|2242.69.peg.1900	Iron-sulfur cluster assembly protein SufD	99.75	99.75	99.75	100
70	1901	169	fig|2242.69.peg.1901	hypothetical protein	100	100	100	99.4
70	1902	145	fig|2242.69.peg.1902	Iron-dependent repressor	100	100	100	100
70	1903	102	fig|2242.69.peg.1903	hypothetical protein	100	100	100	100
70	1904	238	fig|2242.69.peg.1904	DUF124 domain-containing protein	100	100	100	100
70	1905	287	fig|2242.69.peg.1905	hypothetical protein	99.56	99.56	99.56	99.56
70	1906	230	fig|2242.69.peg.1906	hypothetical protein	100	100	100	100
70	1907	226	fig|2242.69.peg.1907	Mn-dependent transcriptional regulator MntR	100	100	100	100
70	1908	905	fig|2242.69.peg.1908	TRAP transporter, 4TM/12TM fusion protein, unknown substrate 1	99.23	99.23	99.23	95.1
70	1909	164	fig|2242.69.peg.1909	DUF1850 domain-containing protein	98.77	98.77	98.77	100
70	1910	319	fig|2242.69.peg.1910	TRAP transporter solute receptor, unknown substrate 1	99.69	99.69	99.69	100
70	1911	399	fig|2242.69.peg.1911	Threonine-synthase-like protein 2	99.5	99.5	99.5	99.57
70	1912	422	fig|2242.69.peg.1912	hypothetical protein	99.29	99.29	99.29	44.44
70	1913	235	fig|2242.69.peg.1913	hypothetical protein	99.57	99.57	99.57	100
70	1914	200	fig|2242.69.peg.1914	hypothetical protein	99.5	99.5	99.5	100
70	1915	251	fig|2242.69.peg.1915	FIG00137952: Uncharacterized protein (ATP-grasp superfamily)	100	100	100	99.34
70	1916	61	fig|2242.69.peg.1916	Ribosome biogenesis protein Nop10	100	100	100	100
70	1917	268	fig|2242.69.peg.1917	Eukaryotic translation initiation factor 2 alpha subunit	99.63	99.63	100	100
70	1918	58	fig|2242.69.peg.1918	SSU ribosomal protein S27e	100	100	100	100
70	1919	62	fig|2242.69.peg.1919	LSU ribosomal protein L44e	100	100	100	100
70	1920	448	fig|2242.69.peg.1920	hypothetical protein	98.88	98.88	98.88	0
70	1921	841	fig|2242.69.peg.1921	hypothetical protein	99.05	99.05	98.81	100
70	1922	519	fig|2242.69.peg.1922	succinoglycan biosynthesis transport protein	99.61	99.61	99.61	100
70	1923	227	fig|2242.69.peg.1923	Intracellular protease	98.67	98.67	98.67	100
70	1924	189	fig|2242.69.peg.1924	Adenine phosphoribosyltransferase (EC 2.4.2.7)	100	100	100	100
70	1925	595	fig|2242.69.peg.1925	Na(+) H(+) antiporter subunit A	99.33	99.33	99.33	99.83
70	1926	540	fig|2242.69.peg.1926	Na(+) H(+) antiporter subunit A	99.63	99.63	99.63	100
70	1927	494	fig|2242.69.peg.1927	Na(+) H(+) antiporter subunit D	99.59	99.59	99.59	100
70	1928	119	fig|2242.69.peg.1928	Na(+) H(+) antiporter subunit C	99.15	99.15	99.15	100
70	1929	156	fig|2242.69.peg.1929	Na(+) H(+) antiporter subunit B	99.35	99.35	99.35	100
70	1930	177	fig|2242.69.peg.1930	Na(+) H(+) antiporter subunit B	100	100	100	100
70	1931	109	fig|2242.69.peg.1931	Na(+) H(+) antiporter subunit G	99.07	99.07	99.07	100
70	1932	92	fig|2242.69.peg.1932	Na(+) H(+) antiporter subunit F	100	100	100	100
70	1933	365	fig|2242.69.peg.1933	Na(+) H(+) antiporter subunit E	99.45	99.45	99.45	100
70	1934	393	fig|2242.69.peg.1934	Phosphopantothenoylcysteine decarboxylase (EC 4.1.1.36) / Phosphopantothenoylcysteine synthetase (EC 6.3.2.5)	98.98	98.98	98.98	100
70	1935	164	fig|2242.69.peg.1935	hypothetical protein	100	100	100	100
70	1936	183	fig|2242.69.peg.1936	Halocyanin	99.45	99.45	99.45	100
70	1937	86	fig|2242.69.peg.1937	hypothetical protein	100	100	100	100
70	1938	434	fig|2242.69.peg.1938	Aminopeptidase Y (Arg, Lys, Leu preference) (EC 3.4.11.15)	99.77	99.77	99.77	100
70	1939	245	fig|2242.69.peg.1939	hypothetical protein	100	100	100	99.18
70	1940	147	fig|2242.69.peg.1940	hypothetical protein	100	100	100	100
70	1941	87	fig|2242.69.peg.1941	hypothetical protein	100	100	100	100
70	1942	96	fig|2242.69.peg.1942	hypothetical protein	100	100	100	100
70	1943	255	fig|2242.69.peg.1943	hypothetical protein	99.61	99.61	99.61	100
70	1944	271	fig|2242.69.peg.1944	cytochrome b6	100	100	100	100
70	1945	277	fig|2242.69.peg.1945	hypothetical protein	100	100	100	100
70	1946	129	fig|2242.69.peg.1946	hypothetical protein	100	100	100	100
70	1947	230	fig|2242.69.peg.1947	Halocyanin	100	100	100	100
70	1948	304	fig|2242.69.peg.1948	hypothetical protein	99.01	99.01	99.01	100
70	1949	163	fig|2242.69.peg.1949	hypothetical protein	98.15	98.15	98.15	100
70	1950	215	fig|2242.69.peg.1950	Transcriptional regulator, ArsR family	98.13	98.13	98.13	100
70	1951	228	fig|2242.69.peg.1951	Endonuclease III (EC 4.2.99.18)	98.68	98.68	98.24	100
70	1952	326	fig|2242.69.peg.1952	Phosphomevalonate decarboxylase (EC 4.1.1.99)	99.69	99.69	99.69	100
70	1953	65	fig|2242.69.peg.1953	hypothetical protein	98.44	98.44	98.44	100
70	1954	109	fig|2242.69.peg.1954	hypothetical protein	99.07	99.07	99.07	100
70	1955	205	fig|2242.69.peg.1955	hypothetical protein	97.06	97.06	97.06	100
70	1956	253	fig|2242.69.peg.1956	hypothetical protein	99.6	99.6	99.6	100
70	1957	135	fig|2242.69.peg.1957	hypothetical protein	100	99.25	100	100
70	1958	370	fig|2242.69.peg.1958	hypothetical protein	99.46	99.46	99.46	99.22
70	1959	361	fig|2242.69.peg.1959	hypothetical protein	99.72	99.72	99.72	99.6
70	1960	94	fig|2242.69.peg.1960	Ribonuclease P protein component 4 (EC 3.1.26.5)	100	100	100	100
70	1961	81	fig|2242.69.peg.1961	RNA-binding protein YhbY	100	100	100	0
70	1962	154	fig|2242.69.peg.1962	Universal stress protein family	99.35	99.35	99.35	100
70	1963	46	fig|2242.69.peg.1963	hypothetical protein	0	0	100	100
70	1964	94	fig|2242.69.peg.1964	hypothetical protein	100	100	100	100
70	1965	327	fig|2242.69.peg.1965	Cystathionine beta-synthase (EC 4.2.1.22)	100	100	100	100
70	1966	138	fig|2242.69.peg.1966	hypothetical protein	97.81	97.81	97.81	100
70	1967	216	fig|2242.69.peg.1967	hypothetical protein	100	100	100	100
70	1968	281	fig|2242.69.peg.1968	Digeranylgeranylglyceryl phosphate synthase (EC 2.5.1.42)	100	100	100	100
70	1969	259	fig|2242.69.peg.1969	hypothetical protein	24.62	24.62	24.62	99.61
70	1970	41	fig|2242.69.peg.1970	hypothetical protein	0	0	0	100
70	1971	63	fig|2242.69.peg.1971	hypothetical protein	0	0	0	100
70	1972	60	fig|2242.69.peg.1972	hypothetical protein	0	0	37.78	100
70	1973	84	fig|2242.69.peg.1973	hypothetical protein	97.59	97.59	97.59	100
70	1974	790	fig|2242.69.peg.1974	hypothetical protein	99.62	99.62	99.62	100
70	1975	546	fig|2242.69.peg.1975	Potassium channel protein	99.82	99.82	99.82	100
70	1976	309	fig|2242.69.peg.1976	hypothetical protein	99.68	99.68	99.68	100
70	1977	301	fig|2242.69.peg.1977	hypothetical protein	99.33	99.33	99.33	99.67
70	1978	343	fig|2242.69.peg.1978	Renalase (EC 1.6.3.5), oxidases 1,2-dihydro- and 1,6-dihydro- beta-NAD(P)H isomers back to NAD(P)	97.66	97.66	97.37	100
70	1979	591	fig|2242.69.peg.1979	Propionyl-CoA carboxylase beta chain (EC 6.4.1.3)	98.98	98.98	98.65	38.79
70	1980	144	fig|2242.69.peg.1980	hypothetical protein	97.2	97.2	97.2	100
70	1981	158	fig|2242.69.peg.1981	Enoyl-CoA hydratase II 1 (EC 4.2.1.17)	100	100	100	100
70	1982	304	fig|2242.69.peg.1982	Similar to citrate lyase beta chain, 3	99.3	99.3	99.65	100
70	1983	418	fig|2242.69.peg.1983	NAD-specific glutamate dehydrogenase (EC 1.4.1.2); NADP-specific glutamate dehydrogenase (EC 1.4.1.4)	99.76	99.76	99.76	100
70	1984	381	fig|2242.69.peg.1984	Biosynthetic Aromatic amino acid aminotransferase alpha (EC 2.6.1.57) @ Aspartate aminotransferase (EC 2.6.1.1)	99.47	99.47	99.47	100
70	1985	134	fig|2242.69.peg.1985	6,7-dimethyl-8-ribityllumazine synthase (EC 2.5.1.78)	100	100	100	0
70	1986	582	fig|2242.69.peg.1986	hypothetical protein	99.48	99.48	99.48	100
70	1987	384	fig|2242.69.peg.1987	N5-carboxyaminoimidazole ribonucleotide synthase (EC 6.3.4.18)	98.69	98.69	98.69	100
70	1988	204	fig|2242.69.peg.1988	N5-carboxyaminoimidazole ribonucleotide mutase (EC 5.4.99.18)	99.51	99.51	99.51	100
70	1989	137	fig|2242.69.peg.1989	NADH ubiquinone oxidoreductase chain A (EC 1.6.5.3)	100	100	100	100
70	1990	236	fig|2242.69.peg.1990	NADH-ubiquinone oxidoreductase chain B (EC 1.6.5.3)	100	100	100	100
70	1991	563	fig|2242.69.peg.1991	NADH-ubiquinone oxidoreductase chain C (EC 1.6.5.3) / NADH-ubiquinone oxidoreductase chain D (EC 1.6.5.3)	100	100	100	100
70	1992	352	fig|2242.69.peg.1992	NADH-ubiquinone oxidoreductase chain H (EC 1.6.5.3)	100	100	100	100
70	1993	154	fig|2242.69.peg.1993	NADH-ubiquinone oxidoreductase chain I (EC 1.6.5.3)	100	100	100	100
70	1994	87	fig|2242.69.peg.1994	NADH-ubiquinone oxidoreductase chain J (EC 1.6.5.3)	100	100	100	100
70	1995	103	fig|2242.69.peg.1995	hypothetical protein	100	100	100	100
70	1996	101	fig|2242.69.peg.1996	NADH-ubiquinone oxidoreductase chain K (EC 1.6.5.3)	100	100	100	100
70	1997	693	fig|2242.69.peg.1997	NADH-ubiquinone oxidoreductase chain L (EC 1.6.5.3)	100	100	100	99.71
70	1998	520	fig|2242.69.peg.1998	NADH-ubiquinone oxidoreductase chain M (EC 1.6.5.3)	99.81	99.81	99.81	100
70	1999	496	fig|2242.69.peg.1999	NADH-ubiquinone oxidoreductase chain N (EC 1.6.5.3)	99.39	99.39	99.39	100
[truncated: 834 more rows]

## Sheet: Core genome
Contig	Gene	Length	Gene id	function	percent identity AS11	percent identity AS19	percent identity AS8	percent identity AS1
1	3	103	fig|2242.69.peg.3	Transcriptional regulator, PadR family	80.9	80.9	80.9	100
2	39	232	fig|2242.69.peg.39	DNA mismatch repair protein MutS	93.94	93.94	93.94	93.94
2	40	241	fig|2242.69.peg.40	Endonuclease NucS	100	100	100	100
2	41	210	fig|2242.69.peg.41	Predicted dithiol-disulfide isomerase involved in polyketide biosynthesis	99.52	99.52	99.52	100
2	42	235	fig|2242.69.peg.42	hypothetical protein	100	100	100	99.57
2	43	111	fig|2242.69.peg.43	hypothetical protein	99.09	99.09	99.09	100
2	44	254	fig|2242.69.peg.44	Proteasome subunit alpha (EC 3.4.25.1), archaeal	99.6	99.6	99.6	100
2	46	260	fig|2242.69.peg.46	DNA mismatch repair protein MutS	99.62	99.62	100	100
3	48	131	fig|2242.69.peg.48	hypothetical protein	100	100	100	100
3	49	119	fig|2242.69.peg.49	hypothetical protein	100	100	100	100
3	50	243	fig|2242.69.peg.50	hypothetical protein	99.59	99.59	99.17	99.59
3	51	160	fig|2242.69.peg.51	conserved protein with predicted RNA binding PUA domain	100	100	100	100
3	52	92	fig|2242.69.peg.52	hypothetical protein	98.9	98.9	98.9	100
3	53	430	fig|2242.69.peg.53	ribonuclease II family protein	100	100	100	100
3	54	103	fig|2242.69.peg.54	SSU ribosomal protein S20e (S10p)	100	100	100	100
3	55	422	fig|2242.69.peg.55	Translation elongation factor 1 alpha subunit	100	100	100	99.48
3	58	729	fig|2242.69.peg.58	Translation elongation factor 2	100	100	100	100
3	59	255	fig|2242.69.peg.59	hypothetical protein	99.21	99.21	99.21	99.61
3	60	211	fig|2242.69.peg.60	SSU ribosomal protein S5e (S7p)	100	100	100	100
3	61	143	fig|2242.69.peg.61	SSU ribosomal protein S23e (S12p)	100	100	100	100
3	62	140	fig|2242.69.peg.62	NusA protein homolog, archaeal	100	100	100	100
3	63	398	fig|2242.69.peg.63	DNA-directed RNA polymerase subunit A'' (EC 2.7.7.6)	100	100	100	100
3	64	972	fig|2242.69.peg.64	DNA-directed RNA polymerase subunit A' (EC 2.7.7.6)	99.59	99.59	99.69	100
3	65	609	fig|2242.69.peg.65	DNA-directed RNA polymerase subunit B' (EC 2.7.7.6)	100	100	100	100
3	66	524	fig|2242.69.peg.66	DNA-directed RNA polymerase subunit B'' (EC 2.7.7.6)	100	100	99.81	100
3	67	76	fig|2242.69.peg.67	DNA-directed RNA polymerase subunit H (EC 2.7.7.6)	100	100	98.67	100
3	68	307	fig|2242.69.peg.68	cytochrome oxidase subunit I homolog	98.69	98.69	99.02	100
3	69	410	fig|2242.69.peg.69	hypothetical protein	98.78	98.78	98.78	100
3	70	137	fig|2242.69.peg.70	hypothetical protein	99.26	99.26	99.26	100
3	71	208	fig|2242.69.peg.71	Transcriptional regulator, AcrR family	99.52	99.52	99.52	100
3	72	619	fig|2242.69.peg.72	hypothetical protein	99.19	99.19	99.03	100
3	73	559	fig|2242.69.peg.73	hypothetical protein	97.85	97.85	99.82	100
3	74	837	fig|2242.69.peg.74	cell surface glycoprotein	79.81	79.81	97.92	100
3	73	559	fig|2242.69.peg.73	hypothetical protein	97.85	97.85	99.82	100
3	74	837	fig|2242.69.peg.74	cell surface glycoprotein	79.81	79.81	97.92	100
3	75	402	fig|2242.69.peg.75	hypothetical protein	98.25	98.25	98.75	100
3	76	222	fig|2242.69.peg.76	ABC-type antimicrobial peptide transport system, ATPase component	97.29	97.29	97.29	100
3	77	370	fig|2242.69.peg.77	ABC-type antimicrobial peptide transport system, permease component	97.83	97.83	97.56	100
3	78	774	fig|2242.69.peg.78	hypothetical protein	98.06	98.06	98.06	100
3	79	602	fig|2242.69.peg.79	Glutamine--fructose-6-phosphate aminotransferase [isomerizing] (EC 2.6.1.16)	99.67	99.67	99.5	100
3	80	396	fig|2242.69.peg.80	Inositol-related sugar-phosphate phosphatidyltransferase	98.23	98.23	97.72	99.69
3	81	402	fig|2242.69.peg.81	N-acetylglucosamine-1-phosphate uridyltransferase (EC 2.7.7.23) / Glucosamine-1-phosphate N-acetyltransferase (EC 2.3.1.157)	98.75	98.75	98.75	100
3	82	478	fig|2242.69.peg.82	hypothetical protein	89.29	89.29	84.87	99.79
3	94	365	fig|2242.69.peg.94	hypothetical protein	98.35	98.35	98.63	100
3	95	139	fig|2242.69.peg.95	hypothetical protein	99.28	99.28	99.27	100
3	97	264	fig|2242.69.peg.97	Molybdopterin-guanine dinucleotide biosynthesis protein MobB / Molybdopterin synthase catalytic subunit MoaE (EC 2.8.1.12)	96.96	96.96	98.48	100
3	98	279	fig|2242.69.peg.98	Molybdopterin-synthase adenylyltransferase (EC 2.7.7.80)	100	100	100	100
3	99	368	fig|2242.69.peg.99	GTP 3',8-cyclase (EC 4.1.99.22)	99.73	99.73	99.73	100
3	100	635	fig|2242.69.peg.100	Molybdopterin molybdenumtransferase (EC 2.10.1.1) / Periplasmic molybdate-binding domain	99.84	99.84	99.53	100
3	101	358	fig|2242.69.peg.101	Molybdopterin molybdenumtransferase (EC 2.10.1.1)	99.44	99.44	99.44	100
4	104	328	fig|2242.69.peg.104	Cysteine synthase (EC 2.5.1.47)	99.69	99.69	99.69	100
4	106	393	fig|2242.69.peg.106	tRNA 4-thiouridine synthase (EC 2.8.1.4)	99.23	99.23	100	99.02
4	107	409	fig|2242.69.peg.107	S-adenosylmethionine synthetase, archaeal (EC 2.5.1.6)	100	100	100	100
4	108	204	fig|2242.69.peg.108	Adenylate cyclase (EC 4.6.1.1)	100	100	100	100
4	109	64	fig|2242.69.peg.109	hypothetical protein	100	100	100	100
4	110	304	fig|2242.69.peg.110	FKBP-type peptidyl-prolyl cis-trans isomerase MJ0825 (EC 5.2.1.8)	100	100	100	100
4	111	38	fig|2242.69.peg.111	hypothetical protein	100	100	100	100
4	112	276	fig|2242.69.peg.112	hypothetical protein	99.64	99.64	99.64	100
4	114	141	fig|2242.69.peg.114	Uncharacterized protein MJ0213	100	100	100	100
4	115	254	fig|2242.69.peg.115	Transcriptional regulator, AsnC family	100	100	100	100
4	116	257	fig|2242.69.peg.116	Trk potassium uptake system protein TrkH	100	100	100	99.26
5	117	113	fig|2242.69.peg.117	N(5),N(10)-methenyltetrahydromethanopterin cyclohydrolase-like protein	100	100	100	100
5	118	418	fig|2242.69.peg.118	hypothetical protein	99.76	99.76	99.76	100
5	119	284	fig|2242.69.peg.119	COG2106 Methylase	100	100	100	100
5	120	325	fig|2242.69.peg.120	LSU ribosomal protein L3e (L3p)	100	100	100	99.69
5	121	251	fig|2242.69.peg.121	LSU ribosomal protein L1e (L4p)	100	100	100	100
5	122	85	fig|2242.69.peg.122	LSU ribosomal protein L23Ae (L23p)	100	100	100	100
5	123	241	fig|2242.69.peg.123	LSU ribosomal protein L8e (L2p)	100	100	100	100
5	124	141	fig|2242.69.peg.124	SSU ribosomal protein S15e (S19p)	100	100	100	100
5	125	157	fig|2242.69.peg.125	LSU ribosomal protein L17e (L22p)	100	100	100	100
5	126	303	fig|2242.69.peg.126	SSU ribosomal protein S3e (S3p)	100	100	100	100
5	127	72	fig|2242.69.peg.127	LSU ribosomal protein L35e (L29p)	100	100	100	100
5	128	124	fig|2242.69.peg.128	Ribonuclease P protein component 1 (EC 3.1.26.5)	100	100	100	100
5	129	110	fig|2242.69.peg.129	SSU ribosomal protein S11e (S17p)	100	100	100	100
5	130	133	fig|2242.69.peg.130	LSU ribosomal protein L23e (L14p)	100	100	100	100
5	131	119	fig|2242.69.peg.131	LSU ribosomal protein L26e (L24p)	100	100	100	100
5	132	234	fig|2242.69.peg.132	SSU ribosomal protein S4e	100	100	100	100
5	133	176	fig|2242.69.peg.133	LSU ribosomal protein L11e (L5p)	98.86	98.86	98.86	100
5	134	53	fig|2242.69.peg.134	SSU ribosomal protein S29e (S14p)	100	100	100	100
5	135	131	fig|2242.69.peg.135	SSU ribosomal protein S15Ae (S8p)	100	100	100	100
5	136	179	fig|2242.69.peg.136	LSU ribosomal protein L9e (L6p)	100	100	100	100
5	137	240	fig|2242.69.peg.137	LSU ribosomal protein L32e	100	100	100	100
5	138	150	fig|2242.69.peg.138	LSU ribosomal protein L19e	100	100	100	100
5	139	184	fig|2242.69.peg.139	LSU ribosomal protein L5e (L18p)	99.45	99.45	99.45	100
5	140	213	fig|2242.69.peg.140	SSU ribosomal protein S2e (S5p)	100	100	100	100
5	141	155	fig|2242.69.peg.141	LSU ribosomal protein L7e (L30p)	100	100	100	100
5	142	154	fig|2242.69.peg.142	LSU ribosomal protein L27Ae (L15p)	100	100	100	100
5	143	492	fig|2242.69.peg.143	Protein translocase subunit SecY	99.8	99.8	99.8	100
5	144	388	fig|2242.69.peg.144	hypothetical protein	98.71	98.71	98.71	100
5	147	559	fig|2242.69.peg.147	Trk potassium uptake system protein TrkH	99.82	99.82	99.82	100
5	148	137	fig|2242.69.peg.148	hypothetical protein	100	100	100	100
5	149	217	fig|2242.69.peg.149	Adenylate kinase (EC 2.7.4.3)	100	100	100	100
5	150	291	fig|2242.69.peg.150	Uncharacterized protein MJ0480	99.66	99.66	99.66	100
5	151	193	fig|2242.69.peg.151	Cytidylate kinase (EC 2.7.4.25)	100	100	100	100
5	152	302	fig|2242.69.peg.152	H/ACA ribonucleoprotein complex subunit CBF5	99.67	99.67	99.67	100
6	163	91	fig|2242.69.peg.163	hypothetical protein	97.78	97.78	97.78	100
6	164	96	fig|2242.69.peg.164	Phosphoribosyl-ATP pyrophosphatase (EC 3.6.1.31)	98.95	98.95	98.95	100
6	165	153	fig|2242.69.peg.165	hypothetical protein	100	100	100	100
6	166	204	fig|2242.69.peg.166	Pyridoxal 5'-phosphate synthase (glutamine hydrolyzing), glutaminase subunit (EC 4.3.3.6)	100	100	100	100
6	167	44	fig|2242.69.peg.167	Preprotein translocase secG subunit (Protein transport protein SEC61 subunit beta homolog)	100	100	100	100
6	168	90	fig|2242.69.peg.168	Thioredoxin	100	100	100	100
6	169	619	fig|2242.69.peg.169	Transporter, sodium/sulfate symporter family	99.68	99.68	99.68	100
6	170	115	fig|2242.69.peg.170	hypothetical protein	100	100	100	100
6	171	311	fig|2242.69.peg.171	Thiazole biosynthetic enzyme Thi4 / Ribose 1,5-bisphosphate or 5-ribose-1,2-cyclic phosphate dehydrogenase	100	100	100	99.68
6	172	446	fig|2242.69.peg.172	Hydroxymethylpyrimidine phosphate kinase ThiD (EC 2.7.4.7) / Thiamin-phosphate synthase ThiN (EC 2.5.1.3)	99.1	99.1	99.1	100
6	173	223	fig|2242.69.peg.173	hypothetical protein	98.65	98.65	98.65	100
6	174	291	fig|2242.69.peg.174	COG0546: Predicted phosphatases	99.31	99.31	99.66	100
6	175	130	fig|2242.69.peg.175	hypothetical protein	99.22	99.22	99.22	100
6	176	174	fig|2242.69.peg.176	Archaemetzincin Zn-dependent protease	100	100	100	100
6	177	430	fig|2242.69.peg.177	Ribosome LSU-associated GTP-binding protein HflX	98.6	98.6	98.6	100
6	178	611	fig|2242.69.peg.178	RNase L inhibitor	100	100	100	99.79
6	179	100	fig|2242.69.peg.179	hypothetical protein	100	100	100	100
6	180	91	fig|2242.69.peg.180	hypothetical protein	100	100	100	100
6	181	620	fig|2242.69.peg.181	Uncharacterized KH and PIN-domain containing protein MJ1533	100	100	100	100
6	182	503	fig|2242.69.peg.182	Thermostable carboxypeptidase 1 (EC 3.4.17.19)	99.6	99.6	99.6	100
6	183	348	fig|2242.69.peg.183	Alcohol dehydrogenase	99.14	99.14	99.14	100
6	184	61	fig|2242.69.peg.184	hypothetical protein	100	100	100	100
6	186	610	fig|2242.69.peg.186	DNA helicase II( EC:3.6.1.- )	100	100	100	99.67
6	187	336	fig|2242.69.peg.187	hypothetical protein	98.51	98.51	98.51	100
6	188	273	fig|2242.69.peg.188	hypothetical protein	98.9	98.9	98.9	99.17
6	199	306	fig|2242.69.peg.199	hypothetical protein	97.7	97.7	98.03	99.67
6	191	472	fig|2242.69.peg.191	RNA-binding protein AU-1	99.36	99.36	99.36	100
6	192	124	fig|2242.69.peg.192	hypothetical protein	100	100	100	100
6	193	327	fig|2242.69.peg.193	Hexokinase (EC 2.7.1.1)	99.39	99.39	99.08	100
6	194	202	fig|2242.69.peg.194	hypothetical protein	99.5	99.5	99.5	98.59
6	195	247	fig|2242.69.peg.195	Oxidoreductase, short-chain dehydrogenase/reductase family	98.78	98.78	98.78	100
6	198	983	fig|2242.69.peg.198	Excinuclease ABC subunit A	99.9	99.9	99.9	100
6	201	458	fig|2242.69.peg.201	UDP-N-acetylglucosamine 2-epimerase (EC 5.1.3.14)	100	100	100	100
6	202	345	fig|2242.69.peg.202	tRNA-modifying protein YgfZ	99.13	99.13	99.13	100
6	203	58	fig|2242.69.peg.203	hypothetical protein	98.25	98.25	98.25	100
8	205	77	fig|2242.69.peg.205	hypothetical protein	97.37	97.37	100	100
8	206	282	fig|2242.69.peg.206	Ribose-phosphate pyrophosphokinase (EC 2.7.6.1)	99.29	99.29	98.58	100
8	208	177	fig|2242.69.peg.208	hypothetical protein	99.43	99.43	99.43	100
8	209	73	fig|2242.69.peg.209	hypothetical protein	100	100	100	100
8	210	55	fig|2242.69.peg.210	hypothetical protein	100	100	100	100
8	211	286	fig|2242.69.peg.211	hypothetical protein	98.6	98.6	98.25	99.3
8	212	151	fig|2242.69.peg.212	hypothetical protein	100	100	100	100
8	213	456	fig|2242.69.peg.213	Phosphomannomutase (EC 5.4.2.8) / Phosphoglucosamine mutase (EC 5.4.2.10)	99.78	99.78	99.78	100
8	214	378	fig|2242.69.peg.214	hypothetical protein	99.73	98.94	100	97.06
8	215	514	fig|2242.69.peg.215	Tryptophanyl-tRNA synthetase (EC 6.1.1.2)	99.42	99.42	99.81	100
8	216	344	fig|2242.69.peg.216	tRNA-splicing endonuclease (EC 4.6.1.16)	100	100	100	100
8	219	470	fig|2242.69.peg.219	DNA damage-inducible protein	99.15	99.15	100	100
8	220	312	fig|2242.69.peg.220	Lipoyl synthase (EC 2.8.1.8)	99.68	99.68	99.68	97.83
8	221	372	fig|2242.69.peg.221	Acetoin dehydrogenase E1 component alpha-subunit (EC 2.3.1.190)	99.46	99.46	99.46	100
8	222	325	fig|2242.69.peg.222	Acetoin dehydrogenase E1 component beta-subunit (EC 2.3.1.190)	99.69	99.69	100	100
8	224	475	fig|2242.69.peg.224	Dihydrolipoamide dehydrogenase of acetoin dehydrogenase (EC 1.8.1.4)	98.95	98.95	99.58	100
8	225	271	fig|2242.69.peg.225	Prephenate dehydratase (EC 4.2.1.51)	99.63	99.63	100	99.63
8	226	886	fig|2242.69.peg.226	Leucyl-tRNA synthetase (EC 6.1.1.4)	99.89	99.89	99.89	100
8	227	329	fig|2242.69.peg.227	Ornithine cyclodeaminase (EC 4.3.1.12)	99.7	99.7	100	100
8	228	203	fig|2242.69.peg.228	Thermosome subunit	99	99	100	98.81
9	229	363	fig|2242.69.peg.229	dNTP triphosphohydrolase, broad substrate specificity	89.53	89.53	100	100
9	230	148	fig|2242.69.peg.230	Uncharacterized protein MJ0531	100	100	100	99.32
9	231	316	fig|2242.69.peg.231	Biotin operon repressor / Biotin--protein ligase (EC 6.3.4.9)(EC 6.3.4.10)(EC 6.3.4.11)(EC 6.3.4.15)	99.37	99.37	99.37	100
9	232	47	fig|2242.69.peg.232	hypothetical protein	87.23	87.23	87.23	100
9	233	715	fig|2242.69.peg.233	hypothetical protein	93.64	93.64	93.64	100
9	234	611	fig|2242.69.peg.234	Biotin carboxylase of acetyl-CoA carboxylase (EC 6.3.4.14) / Biotin carboxyl carrier protein of acetyl-CoA carboxylase	99.34	99.34	99.34	100
9	235	86	fig|2242.69.peg.235	hypothetical protein	96.47	96.47	96.47	100
9	236	517	fig|2242.69.peg.236	Acetyl-coenzyme A carboxyl transferase alpha chain (EC 6.4.1.2) / Acetyl-coenzyme A carboxyl transferase beta chain (EC 6.4.1.2); Propionyl-CoA carboxylase beta chain (EC 6.4.1.3)	100	100	100	100
9	237	478	fig|2242.69.peg.237	Sodium-dependent transporter, SNF family	99.79	99.79	99.79	100
9	238	448	fig|2242.69.peg.238	Sodium-dependent transporter, SNF family	99.55	99.55	99.55	100
9	240	459	fig|2242.69.peg.240	hypothetical protein	99.78	99.78	99.78	100
9	243	313	fig|2242.69.peg.243	A/G-specific adenine glycosylase (EC 3.2.2.-)	95.19	95.19	98.68	100
9	244	70	fig|2242.69.peg.244	hypothetical protein	98.55	98.55	100	100
9	245	147	fig|2242.69.peg.245	hypothetical protein	100	100	100	100
9	246	196	fig|2242.69.peg.246	Thymidine kinase (EC 2.7.1.21)	100	100	100	99.49
9	247	203	fig|2242.69.peg.247	hypothetical protein	99.5	99.5	99.5	100
9	248	88	fig|2242.69.peg.248	hypothetical protein	100	100	100	100
9	249	684	fig|2242.69.peg.249	hypothetical protein	99.85	99.85	99.85	99.85
9	250	550	fig|2242.69.peg.250	Uncharacterized acetyltransferase SSO0480	99.82	99.82	99.64	99.68
9	251	704	fig|2242.69.peg.251	RNA-binding protein homologous to eukaryotic snRNP	99.72	99.72	99.72	95.66
9	252	358	fig|2242.69.peg.252	PELOTA homolog; COG1537: Predicted RNA-binding proteins	99.72	99.72	99.72	100
9	253	490	fig|2242.69.peg.253	hypothetical protein	99.8	99.8	91.85	100
9	255	879	fig|2242.69.peg.255	DNA helicase	99.54	99.54	99.54	100
9	256	185	fig|2242.69.peg.256	hypothetical protein	99.46	99.46	99.46	100
9	257	318	fig|2242.69.peg.257	hypothetical protein	99.05	99.05	99.05	98.02
9	259	354	fig|2242.69.peg.259	hypothetical protein	99.15	99.15	99.15	100
9	260	61	fig|2242.69.peg.260	snRNP homolog	100	100	100	100
9	261	59	fig|2242.69.peg.261	LSU ribosomal protein L37e	100	100	100	100
9	262	491	fig|2242.69.peg.262	Amidophosphoribosyltransferase (EC 2.4.2.14)	99.8	99.8	99.8	100
9	263	190	fig|2242.69.peg.263	Terminal oxidase biogenesis protein CtaM, putative heme A, heme O chaperone	100	100	100	100
9	264	135	fig|2242.69.peg.264	hypothetical protein	100	100	100	100
9	265	216	fig|2242.69.peg.265	Bacterio-opsin activator domain-containing protein	100	100	100	100
9	266	153	fig|2242.69.peg.266	hypothetical protein	100	100	100	100
9	267	54	fig|2242.69.peg.267	hypothetical protein	98.11	98.11	100	100
9	268	423	fig|2242.69.peg.268	hypothetical protein	98.82	98.82	98.82	100
9	269	168	fig|2242.69.peg.269	hypothetical protein	99.4	99.4	99.4	100
9	270	375	fig|2242.69.peg.270	Acyl-CoA dehydrogenase	100	100	100	99.73
9	271	172	fig|2242.69.peg.271	Serine acetyltransferase (EC 2.3.1.30)	99.42	99.42	100	99.42
9	272	173	fig|2242.69.peg.272	hypothetical protein	99.42	99.42	99.42	98.77
9	273	78	fig|2242.69.peg.273	hypothetical protein	100	100	100	100
9	274	275	fig|2242.69.peg.274	3-methyl-2-oxobutanoate hydroxymethyltransferase (EC 2.1.2.11)	99.64	99.64	99.64	100
9	275	747	fig|2242.69.peg.275	hypothetical protein	99.87	99.87	99.87	100
9	276	552	fig|2242.69.peg.276	S-layer domain	98.91	98.91	98.91	100
9	277	275	fig|2242.69.peg.277	hypothetical protein	98.18	98.18	98.18	100
9	278	83	fig|2242.69.peg.278	hypothetical protein	98.78	98.78	98.78	100
9	279	760	fig|2242.69.peg.279	AAA family ATPase Cdc48	99.74	99.74	100	100
9	280	275	fig|2242.69.peg.280	hypothetical protein	97.08	97.08	97.08	100
9	281	425	fig|2242.69.peg.281	DNA primase small subunit PriS	99.53	99.53	99.53	99.66
9	282	90	fig|2242.69.peg.282	hypothetical protein	100	100	100	100
9	283	263	fig|2242.69.peg.283	Bacteriorhodopsin	100	100	100	100
9	284	45	fig|2242.69.peg.284	hypothetical protein	100	100	100	100
9	285	369	fig|2242.69.peg.285	bacteriorhodopsin related protein	98.64	98.64	98.73	100
9	286	675	fig|2242.69.peg.286	hypothetical protein	99.41	99.41	99.3	100
9	287	143	fig|2242.69.peg.287	hypothetical protein	100	100	100	100
9	288	692	fig|2242.69.peg.288	AAA family ATPase Cdc48	99.13	99.13	99.28	100
9	291	323	fig|2242.69.peg.291	Phytoene synthase (EC 2.5.1.32) / Protein CrtB1 involved in bacteriorhodopsin synthesis	99.38	99.38	99.38	100
9	292	163	fig|2242.69.peg.292	hypothetical protein	99.38	99.38	99.38	100
9	293	158	fig|2242.69.peg.293	Archease	98.09	98.09	98.09	100
9	294	349	fig|2242.69.peg.294	hypothetical protein	99.71	99.71	99.71	100
9	295	501	fig|2242.69.peg.295	RNA-2',3'-PO4:RNA-5'-OH ligase	99.4	99.4	99.4	100
9	296	131	fig|2242.69.peg.296	hypothetical protein	99.23	99.23	99.23	100
9	297	289	fig|2242.69.peg.297	Translation initiation factor 2B alpha/beta/delta-type subunit	99.65	99.65	99.65	100
9	298	353	fig|2242.69.peg.298	hypothetical protein	100	100	100	100
9	299	450	fig|2242.69.peg.299	2',3'-cyclic-nucleotide 2'-phosphodiesterase	98.66	98.66	98.44	99.78
9	300	80	fig|2242.69.peg.300	hypothetical protein	100	100	100	100
9	301	90	fig|2242.69.peg.301	hypothetical protein	100	100	100	98.8
10	302	714	fig|2242.69.peg.302	Lead, cadmium, zinc and mercury transporting ATPase (EC 3.6.3.3) (EC 3.6.3.5); Copper-translocating P-type ATPase (EC 3.6.3.4)	99.72	99.72	99.72	100
10	303	68	fig|2242.69.peg.303	hypothetical protein	97.37	97.37	98.51	100
10	304	156	fig|2242.69.peg.304	Nickel responsive regulator NikR	100	100	99.3	100
10	305	79	fig|2242.69.peg.305	hypothetical protein	100	100	100	100
10	306	146	fig|2242.69.peg.306	hypothetical protein	100	100	100	100
10	308	135	fig|2242.69.peg.308	hypothetical protein	99.25	99.25	99.25	100
10	319	453	fig|2242.69.peg.319	CCA tRNA nucleotidyltransferase, archaeal type (EC 2.7.7.72)	99.56	99.56	99.56	100
10	320	339	fig|2242.69.peg.320	acetoin utilization protein	100	100	100	100
10	321	151	fig|2242.69.peg.321	Archaeal histone / Archaeal histone	99.33	99.33	99.33	100
10	322	476	fig|2242.69.peg.322	Replication factor A (ssDNA-binding protein)	99.58	99.58	99.58	100
10	323	205	fig|2242.69.peg.323	hypothetical protein	99.51	99.51	99.51	100
10	324	88	fig|2242.69.peg.324	hypothetical protein	100	100	100	100
10	325	299	fig|2242.69.peg.325	Heat shock protein	100	100	100	100
10	326	256	fig|2242.69.peg.326	hypothetical protein	98.81	98.81	99.61	100
10	327	110	fig|2242.69.peg.327	Uncharacterized protein MJ0408	99.08	99.08	99.08	100
10	328	129	fig|2242.69.peg.328	hypothetical protein	100	100	99.22	100
10	329	261	fig|2242.69.peg.329	Creatinine amidohydrolase (EC 3.5.2.10)	100	100	100	99.62
10	330	643	fig|2242.69.peg.330	Efflux ABC transporter, permease/ATP-binding protein	99.84	99.84	100	100
10	331	164	fig|2242.69.peg.331	hypothetical protein	97.55	97.55	97.55	100
10	334	261	fig|2242.69.peg.334	Short-chain dehydrogenase/reductase SDR	100	100	100	100
10	335	226	fig|2242.69.peg.335	Bacterio-opsin activator domain-containing protein	99.11	99.11	99.11	100
10	336	123	fig|2242.69.peg.336	hypothetical protein	92.62	92.62	92.62	100
10	344	162	fig|2242.69.peg.344	hypothetical protein	100	100	99.38	100
10	345	324	fig|2242.69.peg.345	Phosphoglycerate dehydrogenase	99.38	99.38	99.69	100
10	346	219	fig|2242.69.peg.346	hypothetical protein	100	100	100	100
10	347	65	fig|2242.69.peg.347	Cold shock protein of CSP family	100	100	100	100
10	348	177	fig|2242.69.peg.348	LSU ribosomal protein L10e (L16p)	100	100	100	100
10	349	286	fig|2242.69.peg.349	Coenzyme gamma-F420-2:L-glutamate ligase (EC 6.3.2.32)	98.95	98.95	98.95	99.65
10	350	129	fig|2242.69.peg.350	putative heat shock protein	100	100	98.44	100
10	352	314	fig|2242.69.peg.352	hypothetical protein	99.68	99.68	99.68	99.68
10	353	222	fig|2242.69.peg.353	hypothetical protein	100	100	100	100
10	354	305	fig|2242.69.peg.354	hypothetical protein	98.68	98.68	100	100
11	399	424	fig|2242.69.peg.399	Translation elongation factor 1 alpha subunit	83.77	83.77	83.77	100
12	406	115	fig|2242.69.peg.406	hypothetical protein	97.37	97.37	87.72	100
12	414	387	fig|2242.69.peg.414	hypothetical protein	96.11	96.11	85.68	100
12	417	116	fig|2242.69.peg.417	hypothetical protein	97.39	97.39	84.35	100
13	447	246	fig|2242.69.peg.447	hypothetical protein	100	100	100	100
13	448	460	fig|2242.69.peg.448	hypothetical protein	99.56	99.56	99.56	100
13	449	480	fig|2242.69.peg.449	dNTP triphosphohydrolase, broad substrate specificity	100	100	100	100
13	450	321	fig|2242.69.peg.450	n-type ATP pyrophosphatase superfamily / TilS and TtcA-like	99.69	99.69	99.69	100
13	451	394	fig|2242.69.peg.451	Cell division protein FtsZ	100	100	100	100
13	452	56	fig|2242.69.peg.452	hypothetical protein	100	100	100	100
13	453	173	fig|2242.69.peg.453	hypothetical protein	99.42	99.42	99.42	100
13	454	87	fig|2242.69.peg.454	hypothetical protein	97.67	97.67	97.67	100
13	455	343	fig|2242.69.peg.455	hypothetical protein	99.71	99.71	99.71	100
13	457	223	fig|2242.69.peg.457	hypothetical protein	99.55	99.55	99.55	94.92
13	458	123	fig|2242.69.peg.458	hypothetical protein	98.36	98.36	98.36	100
13	459	226	fig|2242.69.peg.459	hypothetical protein	99.11	99.11	99.11	100
13	461	241	fig|2242.69.peg.461	hypothetical protein	100	100	100	100
13	462	161	fig|2242.69.peg.462	hypothetical protein	100	100	100	99.38
14	464	350	fig|2242.69.peg.464	hypothetical protein	100	100	100	98.99
14	465	511	fig|2242.69.peg.465	Glycerol kinase (EC 2.7.1.30)	100	100	99.8	99.61
14	466	571	fig|2242.69.peg.466	Anaerobic glycerol-3-phosphate dehydrogenase subunit A (EC 1.1.5.3)	99.65	99.65	100	100
14	467	428	fig|2242.69.peg.467	Anaerobic glycerol-3-phosphate dehydrogenase subunit B (EC 1.1.5.3)	99.07	99.07	100	99.77
14	468	466	fig|2242.69.peg.468	Anaerobic glycerol-3-phosphate dehydrogenase subunit C (EC 1.1.5.3)	99.78	99.78	99.57	99.78
14	470	162	fig|2242.69.peg.470	hypothetical protein	98.14	98.14	97.52	100
14	473	197	fig|2242.69.peg.473	tRNA (pseudouridine(54)-N(1))-methyltransferase (EC 2.1.1.257)	99.49	99.49	99.49	100
14	476	426	fig|2242.69.peg.476	tRNA pseudouridine(54/55) synthase	99.53	99.53	100	99.71
14	477	213	fig|2242.69.peg.477	Ribonuclease HII (EC 3.1.26.4)	99.53	99.53	99.53	100
14	478	537	fig|2242.69.peg.478	hypothetical protein	99.81	99.81	100	100
14	479	251	fig|2242.69.peg.479	Endonuclease NucS	99.6	99.6	99.2	100
14	480	510	fig|2242.69.peg.480	Protein translocase subunit SecD	99.02	99.02	99.02	100
14	481	285	fig|2242.69.peg.481	Protein translocase subunit SecF	99.65	99.65	98.94	100
14	482	158	fig|2242.69.peg.482	hypothetical protein	100	100	100	100
14	483	181	fig|2242.69.peg.483	hypothetical protein	99.44	99.44	99.44	100
14	484	427	fig|2242.69.peg.484	Glucose-6-phosphate isomerase (EC 5.3.1.9)	99.3	99.3	99.06	100
14	486	154	fig|2242.69.peg.486	Ribosomal RNA processing endonuclease Nob1	100	100	100	99.35
14	487	80	fig|2242.69.peg.487	hypothetical protein	100	100	100	100
14	489	601	fig|2242.69.peg.489	Translation initiation factor 2	100	100	100	100
14	491	122	fig|2242.69.peg.491	hypothetical protein	100	100	100	100
14	492	161	fig|2242.69.peg.492	Pyruvoyl-dependent arginine decarboxylase (EC 4.1.1.19)	97.5	97.5	98.75	100
14	493	40	fig|2242.69.peg.493	Proteasome-activating AAA-ATPase (PAN), archaeal	100	100	100	100
15	494	433	fig|2242.69.peg.494	Thermosome subunit	99.77	99.77	100	100
15	495	184	fig|2242.69.peg.495	Putative RNA-binding protein COG1094	99.45	99.45	99.45	100
15	496	381	fig|2242.69.peg.496	Tryptophanyl-tRNA synthetase (EC 6.1.1.2)	98.42	98.42	98.68	100
15	497	312	fig|2242.69.peg.497	Serine/threonine-protein kinase RIO1 (EC 2.7.11.1)	99.36	99.36	100	100
15	498	96	fig|2242.69.peg.498	Translation initiation factor 1A	100	100	100	100
15	499	60	fig|2242.69.peg.499	hypothetical protein	96.61	96.61	98.31	98.31
15	500	328	fig|2242.69.peg.500	Tyrosyl-tRNA synthetase (EC 6.1.1.1)	98.78	98.78	99.08	100
15	501	665	fig|2242.69.peg.501	hypothetical protein	99.7	99.54	99.7	100
15	502	309	fig|2242.69.peg.502	Ribonuclease Z (EC 3.1.26.11)	99.68	99.68	99.68	100
15	503	335	fig|2242.69.peg.503	Replication factor C small subunit	99.7	99.7	99.7	100
15	505	323	fig|2242.69.peg.505	tRNA (guanine(10)-N(2))-dimethyltransferase (EC 2.1.1.213)	99.38	99.38	99.38	99.54
15	506	187	fig|2242.69.peg.506	TATA-box binding protein	100	100	100	100
15	507	122	fig|2242.69.peg.507	hypothetical protein	99.17	99.17	99.17	100
15	508	130	fig|2242.69.peg.508	hypothetical protein	99.22	100	99.2	100
15	509	283	fig|2242.69.peg.509	ATP phosphoribosyltransferase (EC 2.4.2.17) => HisGl	100	100	100	100
15	511	432	fig|2242.69.peg.511	S-adenosylhomocysteine deaminase (EC 3.5.4.28); Methylthioadenosine deaminase (EC 3.5.4.31)	99.77	99.77	99.77	99.29
15	512	428	fig|2242.69.peg.512	Adenosylhomocysteinase (EC 3.3.1.1)	100	100	100	100
15	513	142	fig|2242.69.peg.513	Uncharacterized protein MJ0497	99.29	99.29	100	100
15	514	68	fig|2242.69.peg.514	hypothetical protein	100	100	100	100
15	515	361	fig|2242.69.peg.515	DNA primase large subunit PriL	99.72	99.72	99.72	100
15	516	197	fig|2242.69.peg.516	Archaetidylserine decarboxylase @ Phosphatidylserine decarboxylase (EC 4.1.1.65)	100	100	100	100
15	517	248	fig|2242.69.peg.517	DNA polymerase sliding clamp protein PCNA	100	100	100	100
15	518	345	fig|2242.69.peg.518	Na+/Ca2+-exchanging protein	100	100	100	100
15	522	190	fig|2242.69.peg.522	hypothetical protein	99.47	99.47	98.94	100
15	523	260	fig|2242.69.peg.523	23S rRNA (uridine(2552)-2'-O)-methyltransferase (EC 2.1.1.166)	99.23	99.23	99.61	100
15	524	238	fig|2242.69.peg.524	Putative preQ0 transporter YhhQ	99.16	99.16	99.58	100
15	525	64	fig|2242.69.peg.525	hypothetical protein	100	100	100	100
15	526	725	fig|2242.69.peg.526	Twin-arginine translocation protein TatC	99.45	99.45	99.45	100
15	527	345	fig|2242.69.peg.527	Twin-arginine translocation protein TatC	99.71	99.71	99.71	100
15	528	670	fig|2242.69.peg.528	DNA mismatch repair protein	99.55	99.55	99.55	100
15	529	375	fig|2242.69.peg.529	Origin of replication recognition protein @ Cell division control protein 6	99.73	99.73	99.73	99.68
15	531	56	fig|2242.69.peg.531	hypothetical protein	100	100	100	100
15	532	78	fig|2242.69.peg.532	UPF0213 protein YazA	98.7	98.7	98.7	100
15	533	458	fig|2242.69.peg.533	Phosphomannomutase (EC 5.4.2.8)	99.34	99.34	99.34	100
15	536	324	fig|2242.69.peg.536	Replication factor C small subunit	99.69	99.69	99.69	100
15	541	325	fig|2242.69.peg.541	Glutathione S-transferase, omega (EC 2.5.1.18)	99.38	99.38	99.38	100
15	542	267	fig|2242.69.peg.542	hypothetical protein	98.5	98.5	98.5	100
15	543	882	fig|2242.69.peg.543	Alanyl-tRNA synthetase (EC 6.1.1.7)	99.43	99.43	99.53	100
16	544	163	fig|2242.69.peg.544	hypothetical protein	98.16	98.16	99.39	98.77
16	545	147	fig|2242.69.peg.545	hypothetical protein	99.32	99.32	99.32	100
16	546	372	fig|2242.69.peg.546	tRNA (guanine(26)-N(2))-dimethyltransferase (EC 2.1.1.216)	98.92	98.92	99.46	100
16	547	118	fig|2242.69.peg.547	hypothetical protein	100	100	100	100
16	548	219	fig|2242.69.peg.548	Imidazole glycerol phosphate synthase amidotransferase subunit HisH	99.54	99.54	99.54	100
16	549	321	fig|2242.69.peg.549	ABC transporter, substrate-binding protein (cluster 12, methionine/phosphonates)	99.38	99.38	98.75	99.49
16	550	284	fig|2242.69.peg.550	ABC transporter, ATP-binding protein (cluster 12, methionine/phosphonates)	99.65	99.65	100	99.65
16	551	332	fig|2242.69.peg.551	ABC transporter, permease protein (cluster 12, methionine/phosphonates)	100	100	100	100
16	552	204	fig|2242.69.peg.552	Uracil-DNA glycosylase, family 4 (EC 3.2.2.27)	100	100	99.51	100
16	553	183	fig|2242.69.peg.553	hypothetical protein	98.9	98.9	98.9	100
16	554	62	fig|2242.69.peg.554	hypothetical protein	100	100	100	100
16	555	206	fig|2242.69.peg.555	MBL-fold metallo-hydrolase superfamily	96.59	96.59	98.54	100
16	556	179	fig|2242.69.peg.556	Acetyltransferase	99.44	99.44	98.31	100
16	557	144	fig|2242.69.peg.557	hypothetical protein	100	100	99.3	100
16	558	48	fig|2242.69.peg.558	LSU ribosomal protein L40e	100	100	100	100
16	559	194	fig|2242.69.peg.559	Ribosome biogenesis protein TSR3	100	99.46	100	100
16	561	461	fig|2242.69.peg.561	Seryl-tRNA synthetase (EC 6.1.1.11)	99.35	99.35	99.78	99.35
16	562	303	fig|2242.69.peg.562	MBL-fold metallo-hydrolase superfamily	100	100	100	100
16	563	651	fig|2242.69.peg.563	Long-chain-fatty-acid--CoA ligase (EC 6.2.1.3)	99.85	99.85	99.69	100
16	564	622	fig|2242.69.peg.564	Sodium/hydrogen exchanger family protein	100	100	99.84	100
16	566	258	fig|2242.69.peg.566	hypothetical protein	99.61	99.61	100	99.61
16	567	381	fig|2242.69.peg.567	3-ketoacyl-CoA thiolase (EC 2.3.1.16) @ Acetyl-CoA acetyltransferase (EC 2.3.1.9)	100	100	100	100
16	568	572	fig|2242.69.peg.568	hypothetical protein	99.65	99.65	100	100
16	569	439	fig|2242.69.peg.569	ATPase, AAA family	100	100	100	100
16	570	274	fig|2242.69.peg.570	Metal-dependent hydrolases of the beta-lactamase superfamily I; PhnP protein	98.9	98.9	99.27	100
16	572	415	fig|2242.69.peg.572	Eukaryotic translation initiation factor 2 gamma subunit	100	100	99.52	100
16	573	128	fig|2242.69.peg.573	Nucleotide binding protein, PINc	100	100	100	100
16	574	191	fig|2242.69.peg.574	DNA-directed RNA polymerase subunit E' (EC 2.7.7.6)	100	100	100	100
16	575	66	fig|2242.69.peg.575	DNA-directed RNA polymerase subunit E''	98.46	98.46	100	100
16	576	178	fig|2242.69.peg.576	UPF0218 protein MJ0395	99.44	99.44	99.44	100
16	577	103	fig|2242.69.peg.577	SSU ribosomal protein S24e	100	100	100	100
16	578	45	fig|2242.69.peg.578	SSU ribosomal protein S27Ae	100	100	100	100
16	579	533	fig|2242.69.peg.579	N(6)-L-threonylcarbamoyladenine synthase (EC 2.3.1.234) / Kinase (Bud32/PRPK), required for threonylcarbamoyladenosine t(6)A37 formation in tRNA (p53-regulating)	99.81	99.81	99.62	99.44
16	580	94	fig|2242.69.peg.580	hypothetical protein	100	100	100	100
16	581	185	fig|2242.69.peg.581	Xanthosine/inosine triphosphate pyrophosphatase	100	100	100	100
16	582	65	fig|2242.69.peg.582	hypothetical protein	98.44	98.44	98.44	100
17	583	47	fig|2242.69.peg.583	hypothetical protein	100	100	100	100
17	584	264	fig|2242.69.peg.584	Fructose-bisphosphate aldolase, archaeal class I (EC 4.1.2.13)	100	100	100	100
17	585	288	fig|2242.69.peg.585	Fructose-1,6-bisphosphatase, type I (EC 3.1.3.11)	98.95	98.95	98.95	100
17	586	230	fig|2242.69.peg.586	hypothetical protein	99.13	99.13	99.13	100
17	587	271	fig|2242.69.peg.587	hypothetical protein	99.26	99.26	99.26	100
17	588	288	fig|2242.69.peg.588	Efflux ABC transporter, ATP-binding protein	100	100	100	100
17	589	580	fig|2242.69.peg.589	hypothetical protein	99.65	99.65	99.65	100
17	590	148	fig|2242.69.peg.590	hypothetical protein	99.32	99.32	99.32	100
18	591	256	fig|2242.69.peg.591	GTP cyclohydrolase III (EC 3.5.4.29)	100	100	99.61	100
18	592	84	fig|2242.69.peg.592	hypothetical protein	100	100	100	100
18	593	424	fig|2242.69.peg.593	hypothetical protein	99.76	99.76	99.76	100
18	594	433	fig|2242.69.peg.594	DNA polymerase IV (EC 2.7.7.7)	98.84	98.84	99.07	99.54
18	595	125	fig|2242.69.peg.595	hypothetical protein	99.19	99.19	99.19	100
18	596	368	fig|2242.69.peg.596	hypothetical protein	98.91	98.91	98.91	100
18	597	666	fig|2242.69.peg.597	Alcohol dehydrogenase	99.4	99.36	98.95	99.7
18	598	284	fig|2242.69.peg.598	CDP-alcohol phosphatidyltransferase( EC:2.7.8.- )	100	100	100	100
18	599	254	fig|2242.69.peg.599	GTP cyclohydrolase III (EC 3.5.4.29)	99.6	99.6	99.6	100
18	600	214	fig|2242.69.peg.600	Threonine dehydrogenase and related Zn-dependent dehydrogenases	98.13	98.13	98.13	100
19	601	69	fig|2242.69.peg.601	hypothetical protein	100	100	100	100
19	602	143	fig|2242.69.peg.602	Arsenate reductase (EC 1.20.4.4) thioredoxin-coupled, LMWP family	100	100	100	100
19	603	130	fig|2242.69.peg.603	Arsenical resistance operon repressor	100	100	100	100
21	615	108	fig|2242.69.peg.615	hypothetical protein	100	100	100	100
21	616	280	fig|2242.69.peg.616	Htr-like protein	99.64	99.64	99.64	100
21	617	326	fig|2242.69.peg.617	hypothetical protein	99.08	99.08	99.69	99.69
21	618	142	fig|2242.69.peg.618	hypothetical protein	99.29	99.29	98.59	100
21	619	105	fig|2242.69.peg.619	hypothetical protein / Transcription factor S	97.12	97.12	97.12	100
21	620	287	fig|2242.69.peg.620	hypothetical protein	99.65	99.65	99.65	100
21	623	397	fig|2242.69.peg.623	GTP-binding and nucleic acid-binding protein YchF	99.49	99.49	99.49	100
21	624	318	fig|2242.69.peg.624	hypothetical protein	99.37	99.37	99.37	100
21	625	144	fig|2242.69.peg.625	hypothetical protein	100	100	100	98.6
21	626	463	fig|2242.69.peg.626	Deoxyribodipyrimidine photolyase (EC 4.1.99.3)	99.78	99.78	99.78	99.78
21	627	519	fig|2242.69.peg.627	Phytoene dehydrogenase (EC 1.14.99.-)	99.61	99.61	99.61	100
21	628	84	fig|2242.69.peg.628	Translation initiation factor 1A	100	100	100	100
21	629	96	fig|2242.69.peg.629	hypothetical protein	100	100	100	100
21	630	310	fig|2242.69.peg.630	hypothetical protein	99.26	99.35	99.35	100
22	632	267	fig|2242.69.peg.632	tRNA pseudouridine(38-40) synthase (EC 5.4.99.12)	100	100	99.62	100
22	633	433	fig|2242.69.peg.633	Histidyl-tRNA synthetase (EC 6.1.1.21)	100	100	100	99.53
22	634	197	fig|2242.69.peg.634	ATPase of the PP-loop superfamily	99.49	99.49	99.49	100
22	635	118	fig|2242.69.peg.635	DNA-binding protein MTH1615	100	100	100	100
22	636	152	fig|2242.69.peg.636	SSU ribosomal protein S19e	100	100	100	100
22	637	289	fig|2242.69.peg.637	Thiamine-monophosphate kinase (EC 2.7.4.16)	98.96	98.96	99.31	100
22	639	84	fig|2242.69.peg.639	hypothetical protein	100	100	100	100
22	641	242	fig|2242.69.peg.641	Uridylate kinase (EC 2.7.4.22)	100	100	100	100
22	642	549	fig|2242.69.peg.642	Lysyl-tRNA synthetase (class I) (EC 6.1.1.6)	100	100	99.64	99.64
22	643	601	fig|2242.69.peg.643	Uncharacterized protein MJ0971	99.67	99.67	99.67	99.83
22	644	177	fig|2242.69.peg.644	Transcriptional regulator, PadR family	99.43	99.43	100	100
22	645	493	fig|2242.69.peg.645	Coproheme decarboxylase HemQ (no EC) / putative monooxygenase domain	99.8	99.8	99.8	100
22	646	57	fig|2242.69.peg.646	hypothetical protein	100	100	100	100
22	647	353	fig|2242.69.peg.647	Aldo/keto reductase	99.72	99.72	99.43	100
22	648	59	fig|2242.69.peg.648	hypothetical protein	98.28	98.28	96.55	100
22	649	305	fig|2242.69.peg.649	hypothetical protein	99.34	99.34	98.03	99.67
22	650	82	fig|2242.69.peg.650	hypothetical protein	100	100	100	100
22	652	131	fig|2242.69.peg.652	hypothetical protein	96.92	96.92	96.15	99.23
22	653	269	fig|2242.69.peg.653	NAD synthetase (EC 6.3.1.5)	100	100	100	100
22	654	225	fig|2242.69.peg.654	Enoyl-CoA hydratase	98.21	98.21	99.55	99.41
22	655	222	fig|2242.69.peg.655	hypothetical protein	100	100	100	100
22	656	79	fig|2242.69.peg.656	hypothetical protein	100	100	100	100
22	657	200	fig|2242.69.peg.657	HoxA-like transcriptional regulator	100	100	99.5	90.97
22	658	507	fig|2242.69.peg.658	hypothetical protein	100	100	99.8	99.49
22	659	256	fig|2242.69.peg.659	hypothetical protein	100	100	100	99.61
24	662	81	fig|2242.69.peg.662	Flagellin FlaB1	98.77	98.77	100	91.76
24	663	80	fig|2242.69.peg.663	hypothetical protein	97.47	97.47	98.73	100
24	664	637	fig|2242.69.peg.664	Methyl-accepting chemotaxis protein	99.37	99.37	99.53	99.84
24	665	157	fig|2242.69.peg.665	Flagella-related protein FlaE	100	100	100	100
24	666	491	fig|2242.69.peg.666	hypothetical protein	100	100	100	100
24	667	146	fig|2242.69.peg.667	Flagella-related protein FlaF	100	100	100	100
24	668	152	fig|2242.69.peg.668	Flagella-related protein FlaG	99.34	99.34	99.34	100
24	669	257	fig|2242.69.peg.669	Flagella-related protein FlaH	100	100	100	100
24	670	630	fig|2242.69.peg.670	Flagella-related ATPase FlaI	100	100	100	100
24	671	582	fig|2242.69.peg.671	Flagella-related protein FlaJ	99.66	99.66	99.66	100
24	672	325	fig|2242.69.peg.672	Septum site-determining protein MinD	99.07	99.07	99.07	100
24	673	94	fig|2242.69.peg.673	hypothetical protein	100	100	100	100
24	674	116	fig|2242.69.peg.674	hypothetical protein	100	100	100	100
24	675	133	fig|2242.69.peg.675	Positive regulator of CheA protein activity (CheW)	100	100	100	100
24	676	355	fig|2242.69.peg.676	BioD-like N-terminal domain of phosphotransacetylase	99.72	99.72	99.72	99.12
24	677	701	fig|2242.69.peg.677	Acetyl-CoA synthetase (ADP-forming) alpha and beta chains, putative	99.71	99.71	99.71	99.66
24	679	267	fig|2242.69.peg.679	metal transporter family GufA protein	99.62	99.62	99.62	100
24	680	481	fig|2242.69.peg.680	Glyceraldehyde-3-phosphate dehydrogenase (NADP(+)) (EC 1.2.1.9)	99.58	99.58	99.58	100
24	681	275	fig|2242.69.peg.681	hypothetical protein	97.41	97.32	97.41	99.64
24	685	214	fig|2242.69.peg.685	NADH oxidase	98.59	98.59	99.06	100
24	686	58	fig|2242.69.peg.686	hypothetical protein	100	100	100	100
24	687	367	fig|2242.69.peg.687	NADH-dependent flavin oxidoreductase	100	100	100	100
24	688	131	fig|2242.69.peg.688	conserved protein associated with acetyl-CoA C-acyltransferase	98.46	98.46	98.46	100
24	689	384	fig|2242.69.peg.689	Acetyl-CoA C-acyltransferase (EC 2.3.1.9)	99.22	99.22	99.22	100
24	690	339	fig|2242.69.peg.690	Luciferase-like monooxygenase YhbW	99.7	99.7	99.7	100
24	691	512	fig|2242.69.peg.691	MAPK-activated protein kinase	99.41	99.41	99.41	100
24	692	240	fig|2242.69.peg.692	hypothetical protein	100	100	100	100
24	693	383	fig|2242.69.peg.693	hypothetical protein	99.48	99.48	99.48	100
24	694	384	fig|2242.69.peg.694	Ferric iron ABC transporter, iron-binding protein	98.43	98.43	98.43	100
24	695	538	fig|2242.69.peg.695	Ferric iron ABC transporter, permease protein	100	100	100	100
24	696	378	fig|2242.69.peg.696	ABC transporter, ATP-binding protein (cluster 1, maltose/g3p/polyamine/iron); ABC transporter, ATP-binding protein (cluster 10, nitrate/sulfonate/bicarbonate)	99.2	99.2	99.2	100
24	697	693	fig|2242.69.peg.697	hypothetical protein	99.57	99.57	96.68	100
24	698	230	fig|2242.69.peg.698	Glycosyltransferase	99.56	99.56	99.56	100
24	699	227	fig|2242.69.peg.699	Transcriptional regulator	99.12	99.12	99.56	100
24	700	767	fig|2242.69.peg.700	adaptive-response sensory-kinase	98.43	98.43	98.83	100
24	701	412	fig|2242.69.peg.701	Kynureninase (EC 3.7.1.3) homolog	99.03	99.03	98.05	99.36
24	702	367	fig|2242.69.peg.702	hypothetical protein	98.91	98.91	99.18	100
24	703	484	fig|2242.69.peg.703	hypothetical protein	99.79	99.79	99.79	99.79
24	704	91	fig|2242.69.peg.704	hypothetical protein	98.89	98.89	98.89	100
24	705	174	fig|2242.69.peg.705	hypothetical protein	98.84	98.84	98.84	100
24	706	560	fig|2242.69.peg.706	Pantothenate:Na+ symporter (TC 2.A.21.1.1)	99.82	99.82	99.82	99.75
24	709	160	fig|2242.69.peg.709	hypothetical protein	99.37	99.37	98.74	100
24	710	461	fig|2242.69.peg.710	Phosphomannomutase (EC 5.4.2.8); Phosphoglucosamine mutase (EC 5.4.2.10)	99.78	99.78	100	100
24	711	350	fig|2242.69.peg.711	Nucleoside ABC transporter, substrate-binding protein	99.43	99.43	98.57	100
24	712	507	fig|2242.69.peg.712	Nucleoside ABC transporter, ATP-binding protein	100	100	100	99.8
24	713	408	fig|2242.69.peg.713	Nucleoside ABC transporter, permease protein 1	100	100	100	100
24	714	362	fig|2242.69.peg.714	Nucleoside ABC transporter, permease protein 2	100	100	99.72	100
24	715	135	fig|2242.69.peg.715	Cytidine deaminase (EC 3.5.4.5)	100	100	99.25	100
24	716	274	fig|2242.69.peg.716	Uridine phosphorylase (EC 2.4.2.3)	100	100	100	100
24	717	174	fig|2242.69.peg.717	hypothetical protein	100	100	98.84	100
24	718	52	fig|2242.69.peg.718	hypothetical protein	98.04	98.04	98.04	100
24	719	390	fig|2242.69.peg.719	NADH dehydrogenase (EC 1.6.99.3)	100	100	100	99.74
24	720	178	fig|2242.69.peg.720	CBS domain protein	100	100	100	100
24	721	825	fig|2242.69.peg.721	DNA gyrase subunit A (EC 5.99.1.3)	100	100	100	98.87
24	722	638	fig|2242.69.peg.722	DNA gyrase subunit B (EC 5.99.1.3)	99.84	99.84	99.84	100
24	723	805	fig|2242.69.peg.723	DNA topoisomerase VI subunit B (EC 5.99.1.3)	99.75	99.75	99.88	100
24	724	367	fig|2242.69.peg.724	DNA topoisomerase VI subunit A (EC 5.99.1.3)	99.45	99.45	99.45	100
24	725	265	fig|2242.69.peg.725	hypothetical protein	98.86	98.86	98.48	100
24	726	258	fig|2242.69.peg.726	Phosphoglycolate phosphatase	98.83	98.83	98.83	99.61
24	727	562	fig|2242.69.peg.727	ATP-dependent DNA ligase (EC 6.5.1.1)	99.82	99.82	99.82	100
24	728	244	fig|2242.69.peg.728	Proteasome subunit beta (EC 3.4.25.1), archaeal	100	100	100	100
24	729	122	fig|2242.69.peg.729	Uncharacterized protein MJ0068	100	100	100	100
24	730	180	fig|2242.69.peg.730	Predicted transcriptional regulator with C-terminal CBS domain	100	100	100	100
24	731	332	fig|2242.69.peg.731	Phosphoribosylformylglycinamidine cyclo-ligase (EC 6.3.3.1)	99.09	99.09	99.09	100
24	732	198	fig|2242.69.peg.732	Uncharacterized Zn-dependent protease MJ0611	100	100	100	100
24	733	505	fig|2242.69.peg.733	hypothetical protein	100	100	100	100
24	735	424	fig|2242.69.peg.735	Aspartyl-tRNA(Asn) amidotransferase subunit A (EC 6.3.5.6) @ Glutamyl-tRNA(Gln) amidotransferase subunit A (EC 6.3.5.7)	99.53	99.53	99.53	100
24	736	127	fig|2242.69.peg.736	Aspartyl-tRNA(Asn) amidotransferase subunit C (EC 6.3.5.6) @ Glutamyl-tRNA(Gln) amidotransferase subunit C (EC 6.3.5.7)	99.21	99.21	99.21	100
24	737	164	fig|2242.69.peg.737	Transcription initiation factor B	100	97.14	100	100
25	738	517	fig|2242.69.peg.738	hypothetical protein	99.81	99.81	99.81	100
25	739	341	fig|2242.69.peg.739	hydrogenase expression/formation protein	99.41	99.41	99.41	100
25	740	474	fig|2242.69.peg.740	Alkaline phosphatase (EC 3.1.3.1)	100	100	100	100
25	741	460	fig|2242.69.peg.741	Hemolysins and related proteins containing CBS domains	99.78	99.78	99.78	100
25	742	230	fig|2242.69.peg.742	7-cyano-7-deazaguanine synthase (EC 6.3.4.20)	100	100	100	100
25	743	258	fig|2242.69.peg.743	7-carboxy-7-deazaguanine synthase (EC 4.3.99.3)	99.61	99.61	99.61	100
25	744	151	fig|2242.69.peg.744	6-carboxy-5,6,7,8-tetrahydropterin synthase (EC 4.1.2.50)	99.33	99.33	99.33	100
25	745	428	fig|2242.69.peg.745	Proton/glutamate symporter @ Sodium/glutamate symporter	99.77	99.77	99.77	100
25	746	342	fig|2242.69.peg.746	Aspartate carbamoyltransferase (EC 2.1.3.2)	99.71	99.71	99.71	99.71
25	747	155	fig|2242.69.peg.747	Aspartate carbamoyltransferase regulatory chain (PyrI)	99.35	99.35	99.35	100
25	748	632	fig|2242.69.peg.748	Arginyl-tRNA synthetase (EC 6.1.1.19)	99.52	99.52	99.52	100
25	749	486	fig|2242.69.peg.749	Na+/H+ antiporter NhaC	86.19	86.19	86.19	100
25	750	296	fig|2242.69.peg.750	Ornithine carbamoyltransferase (EC 2.1.3.3)	100	100	100	100
25	751	308	fig|2242.69.peg.751	Carbamate kinase (EC 2.7.2.2)	99.35	99.35	99.67	100
25	752	487	fig|2242.69.peg.752	Arginine deiminase (EC 3.5.3.6)	99.18	99.18	99.18	100
25	753	264	fig|2242.69.peg.753	Transcriptional regulator, IclR family	99.24	99.24	99.24	100
25	754	210	fig|2242.69.peg.754	hypothetical protein	99.52	99.52	99.52	100
25	755	630	fig|2242.69.peg.755	Chromosome segregation ATPase	99.21	99.21	99.21	100
25	756	102	fig|2242.69.peg.756	hypothetical protein	98	98	98	100
25	757	48	fig|2242.69.peg.757	hypothetical protein	100	100	100	100
25	759	244	fig|2242.69.peg.759	hypothetical protein	100	100	100	100
25	764	322	fig|2242.69.peg.764	hypothetical protein	100	100	100	100
25	765	594	fig|2242.69.peg.765	hypothetical protein	99.66	99.66	99.83	100
25	766	605	fig|2242.69.peg.766	hypothetical protein	94.26	94.26	94.51	100
25	774	335	fig|2242.69.peg.774	hypothetical protein	97.6	97.6	96.11	98.2
25	778	238	fig|2242.69.peg.778	Sensory rhodopsin II	98.73	98.73	98.73	100
25	779	758	fig|2242.69.peg.779	hypothetical protein	98.82	98.82	98.95	99.84
25	780	254	fig|2242.69.peg.780	GTP cyclohydrolase 1 type 2 homolog YbgI	98.81	98.81	98.81	100
25	781	273	fig|2242.69.peg.781	Agmatinase (EC 3.5.3.11)	98.53	98.53	98.53	100
25	782	128	fig|2242.69.peg.782	Eukaryotic translation initiation factor 5A	100	100	100	100
25	783	259	fig|2242.69.peg.783	Creatinine amidohydrolase (EC 3.5.2.10)	99.61	99.61	99.61	100
25	784	569	fig|2242.69.peg.784	Ucharacterized ABC1 family protein Saci_1664	99.82	99.82	99.82	99.65
25	785	117	fig|2242.69.peg.785	HSP20 type chaperone	100	100	100	100
25	786	219	fig|2242.69.peg.786	3-phosphoglycerate kinase	99.54	99.54	99.54	100
25	787	92	fig|2242.69.peg.787	Pterin-4-alpha-carbinolamine dehydratase (EC 4.2.1.96)	98.9	98.9	98.9	100
25	788	437	fig|2242.69.peg.788	Glutamyl-tRNA reductase (EC 1.2.1.70)	99.77	99.77	99.77	99.5
25	789	221	fig|2242.69.peg.789	Precorrin-2 oxidase (EC 1.3.1.76) @ Sirohydrochlorin ferrochelatase activity of CysG (EC 4.99.1.4)	99.55	99.55	99.55	100
25	790	351	fig|2242.69.peg.790	Heme biosynthesis protein related to NirG / Heme biosynthesis protein related to NirH	99.43	99.43	99.43	99.38
25	791	139	fig|2242.69.peg.791	hypothetical protein	100	100	100	100
25	792	303	fig|2242.69.peg.792	Undecaprenyl diphosphate synthase (geranylgeranyl diphosphate specific) (EC 2.5.1.89)	100	99.67	99.67	99.67
25	793	203	fig|2242.69.peg.793	Undecaprenyl diphosphate synthase (EC 2.5.1.31)	100	100	100	100
25	794	459	fig|2242.69.peg.794	Hypothetical domain / Phytyl-phosphate kinase (EC 2.7.4.-)	99.78	99.78	99.78	99.56
25	795	406	fig|2242.69.peg.795	DNA primase, archaeal DnaG-type	99.01	99.01	99.01	100
25	796	71	fig|2242.69.peg.796	hypothetical protein	100	100	100	100
25	797	497	fig|2242.69.peg.797	Na+/solute symporter	100	100	100	99.8
25	798	93	fig|2242.69.peg.798	hypothetical protein	100	100	100	100
25	799	308	fig|2242.69.peg.799	hypothetical protein	100	100	100	100
25	800	120	fig|2242.69.peg.800	hypothetical protein	100	100	100	100
25	801	228	fig|2242.69.peg.801	hypothetical protein	99.12	99.12	98.67	100
25	803	695	fig|2242.69.peg.803	hypothetical protein	99.28	99.28	99.42	100
25	804	302	fig|2242.69.peg.804	Homoserine kinase (EC 2.7.1.39)	99.34	99.34	99.34	100
25	806	68	fig|2242.69.peg.806	hypothetical protein	98.53	98.53	98.53	100
26	807	135	fig|2242.69.peg.807	Transcription initiation factor B	100	100	98.52	72.9
26	808	238	fig|2242.69.peg.808	ABC transporter, substrate-binding protein (cluster 8, B12/iron complex)	97.89	97.89	97.89	98.36
26	809	615	fig|2242.69.peg.809	dolichol-P-glucose synthetase	99.51	99.51	99.51	100
26	810	81	fig|2242.69.peg.810	hypothetical protein	98.75	98.75	98.75	100
26	811	205	fig|2242.69.peg.811	Transcriptional regulator, ArsR family	99.02	99.02	99.02	100
26	812	393	fig|2242.69.peg.812	Protein QmcA (possibly involved in integral membrane quality control)	100	100	100	100
26	813	170	fig|2242.69.peg.813	Putative activity regulator of membrane protease YbbK	100	100	100	100
26	814	59	fig|2242.69.peg.814	hypothetical protein	100	100	100	100
26	815	580	fig|2242.69.peg.815	Pyruvate kinase (EC 2.7.1.40) / Phosphohistidine swiveling domain	100	100	100	100
26	816	690	fig|2242.69.peg.816	Methionyl-tRNA synthetase (EC 6.1.1.10)	99.56	99.56	99.56	100
26	817	356	fig|2242.69.peg.817	L-tyrosine decarboxylase (EC 4.1.1.25)	99.72	99.72	99.72	100
26	818	421	fig|2242.69.peg.818	Integral membrane zinc-metalloprotease HP0382, M48 family	99.52	99.52	99.52	100
26	819	755	fig|2242.69.peg.819	Phosphoenolpyruvate synthase (EC 2.7.9.2)	99.47	99.47	99.47	99.87
26	820	130	fig|2242.69.peg.820	hypothetical protein	100	100	100	99.22
26	821	302	fig|2242.69.peg.821	Phenazine biosynthesis protein PhzF like	99.34	99.34	99.34	99.67
26	822	231	fig|2242.69.peg.822	Xanthine-guanine phosphoribosyltransferase (EC 2.4.2.22)	99.57	99.57	99.57	100
26	823	285	fig|2242.69.peg.823	5'-methylthioadenosine phosphorylase (EC 2.4.2.28)	99.65	99.65	99.65	99.65
26	824	234	fig|2242.69.peg.824	hypothetical protein	99.57	99.57	99.57	100
26	826	1191	fig|2242.69.peg.826	Chromosome partition protein smc	97.39	97.39	97.39	99.78
26	825	287	fig|2242.69.peg.825	Segregation and condensation protein A	98.95	98.95	99.3	100
26	827	91	fig|2242.69.peg.827	hypothetical protein	100	100	100	100
26	828	496	fig|2242.69.peg.828	Aspartyl-tRNA(Asn) amidotransferase subunit B (EC 6.3.5.6) @ Glutamyl-tRNA(Gln) amidotransferase subunit B (EC 6.3.5.7)	99.8	99.8	99.8	99.8
26	832	430	fig|2242.69.peg.832	Uncharacterized protein SSO0872	99.77	99.77	99.77	100
26	833	73	fig|2242.69.peg.833	hypothetical protein	98.61	98.61	98.61	100
26	834	257	fig|2242.69.peg.834	hypothetical protein	97.27	97.27	97.27	100
26	835	628	fig|2242.69.peg.835	hypothetical protein	100	100	100	99.76
26	836	94	fig|2242.69.peg.836	hypothetical protein	100	100	100	100
26	837	301	fig|2242.69.peg.837	hypothetical protein	100	100	100	100
26	838	138	fig|2242.69.peg.838	hypothetical protein	97.81	97.81	97.81	100
26	839	334	fig|2242.69.peg.839	FIG056164: rhomboid family serine protease	100	100	100	100
26	843	115	fig|2242.69.peg.843	hypothetical protein	100	100	100	100
26	844	172	fig|2242.69.peg.844	Nicotinamide-nucleotide amidase (EC 3.5.1.42)	96.49	96.49	96.49	99.31
26	845	161	fig|2242.69.peg.845	hypothetical protein	95	95	95	100
26	846	252	fig|2242.69.peg.846	hypothetical protein	100	100	100	100
26	847	387	fig|2242.69.peg.847	Acyl-CoA dehydrogenase	99.22	99.22	99.22	100
26	848	114	fig|2242.69.peg.848	hypothetical protein	100	100	100	100
26	849	146	fig|2242.69.peg.849	Putative transcription antitermination protein NusG	100	100	100	100
26	850	58	fig|2242.69.peg.850	Protein translocase subunit SecE	100	100	100	100
26	851	397	fig|2242.69.peg.851	Cell division protein FtsZ	100	100	100	100
26	852	454	fig|2242.69.peg.852	D-aminoacyl-tRNA deacylase (EC 3.1.1.96), archaeal type	98.9	98.9	99.12	100
26	853	318	fig|2242.69.peg.853	cation antiporter	100	100	100	100
26	854	267	fig|2242.69.peg.854	Shikimate 5-dehydrogenase I alpha (EC 1.1.1.25)	100	100	100	99.62
26	855	123	fig|2242.69.peg.855	hypothetical protein	100	100	100	99.07
26	856	489	fig|2242.69.peg.856	Para-aminobenzoate synthase, aminase component (EC 2.6.1.85)	99.39	99.39	99.18	100
26	857	192	fig|2242.69.peg.857	Para-aminobenzoate synthase, amidotransferase component (EC 2.6.1.85)	99.48	99.48	99.48	99.2
26	858	286	fig|2242.69.peg.858	Aminodeoxychorismate lyase (EC 4.1.3.38)	99.3	99.3	99.3	100
26	859	157	fig|2242.69.peg.859	hypothetical protein	99.36	99.36	99.36	100
26	860	97	fig|2242.69.peg.860	hypothetical protein	98.96	98.96	98.96	100
26	861	343	fig|2242.69.peg.861	Sugar-phosphate nucleotidyl transferase	97.66	97.66	97.66	100
26	862	241	fig|2242.69.peg.862	Uncharacterized protein MJ0570	100	100	100	99.17
26	863	383	fig|2242.69.peg.863	Uncharacterized transmembrane protein MJ1032	99.74	99.74	99.74	99.74
26	864	143	fig|2242.69.peg.864	hypothetical protein	100	100	100	100
27	866	237	fig|2242.69.peg.866	hypothetical protein	96.61	96.61	96.61	100
27	870	58	fig|2242.69.peg.870	hypothetical protein	96.49	96.49	96.49	100
27	873	485	fig|2242.69.peg.873	Kef-type K+ transport systems (NAD-binding component fused to domain related to exopolyphosphatase)	99.59	99.59	99.59	100
27	874	97	fig|2242.69.peg.874	hypothetical protein	100	100	100	100
27	875	372	fig|2242.69.peg.875	hypothetical protein	99.46	99.46	99.46	100
27	876	302	fig|2242.69.peg.876	hypothetical protein	99.34	99.34	98.34	100
27	877	198	fig|2242.69.peg.877	hypothetical protein	99.49	99.49	100	100
27	878	179	fig|2242.69.peg.878	Positive regulator of CheA protein activity (CheW)	100	100	100	100
27	879	121	fig|2242.69.peg.879	Chemotaxis regulator - transmits chemoreceptor signals to flagellar motor components CheY	100	100	100	100
27	880	348	fig|2242.69.peg.880	Chemotaxis response regulator protein-glutamate methylesterase CheB (EC 3.1.1.61)	99.71	99.71	100	100
27	881	669	fig|2242.69.peg.881	Signal transduction histidine kinase CheA	99.4	99.4	99.85	100
27	882	196	fig|2242.69.peg.882	Chemotaxis protein CheC -- inhibitor of MCP methylation	100	100	100	100
27	883	380	fig|2242.69.peg.883	Chemotaxis protein CheC -- inhibitor of MCP methylation	100	100	100	100
27	884	156	fig|2242.69.peg.884	Chemotaxis protein CheD	100	100	100	100
27	885	269	fig|2242.69.peg.885	Chemotaxis protein methyltransferase CheR (EC 2.1.1.80)	100	100	100	100
27	886	288	fig|2242.69.peg.886	hypothetical protein	100	100	100	100
27	887	291	fig|2242.69.peg.887	hypothetical protein	100	100	100	100
27	888	407	fig|2242.69.peg.888	phycocyanin alpha phycocyanobilin lyase-like	100	100	100	100
29	893	266	fig|2242.69.peg.893	hypothetical protein	100	100	100	100
29	894	290	fig|2242.69.peg.894	hypothetical protein	100	100	100	100
29	895	140	fig|2242.69.peg.895	Biopolymer transport protein ExbD/TolR	100	100	100	100
29	896	202	fig|2242.69.peg.896	hypothetical protein	100	100	100	100
29	903	94	fig|2242.69.peg.903	Transcriptional regulator, PadR family	80.9	80.9	80.9	100
30	904	241	fig|2242.69.peg.904	Transcription initiation factor B	100	100	100	97
30	905	158	fig|2242.69.peg.905	hypothetical protein	100	100	100	100
30	906	361	fig|2242.69.peg.906	asparagine synthetase	99.44	99.44	99.44	98.39
30	909	701	fig|2242.69.peg.909	Phosphoribosylformylglycinamidine synthase, synthetase subunit (EC 6.3.5.3)	99.14	99.14	99.14	100
30	911	142	fig|2242.69.peg.911	hypothetical protein	100	100	100	100
30	912	274	fig|2242.69.peg.912	Imidazole glycerol phosphate synthase cyclase subunit	100	100	100	100
30	913	95	fig|2242.69.peg.913	DNA-directed RNA polymerase subunit L (EC 2.7.7.6)	98.94	98.94	98.94	100
30	914	599	fig|2242.69.peg.914	hypothetical protein	98.83	98.83	98.66	100
30	915	207	fig|2242.69.peg.915	RNA methylase	99.03	99.03	99.03	100
30	916	345	fig|2242.69.peg.916	Diphthamide biosynthesis protein 1	100	100	100	100
30	917	133	fig|2242.69.peg.917	hypothetical protein	100	100	100	100
30	920	450	fig|2242.69.peg.920	hypothetical protein	99.55	99.55	99.55	99.78
30	921	302	fig|2242.69.peg.921	hypothetical protein	99.67	99.67	99.67	100
30	922	492	fig|2242.69.peg.922	hypothetical protein	98.57	98.57	98.57	100
30	923	270	fig|2242.69.peg.923	SAM-dependent methyltransferase	99.63	99.63	99.63	100
30	924	228	fig|2242.69.peg.924	Carbonic anhydrase, beta class (EC 4.2.1.1)	97.8	97.8	97.8	100
30	925	358	fig|2242.69.peg.925	Integrase/recombinase	98.31	98.31	98.31	100
30	926	126	fig|2242.69.peg.926	hypothetical protein	98.4	98.4	98.4	100
30	929	71	fig|2242.69.peg.929	hypothetical protein	97.14	97.14	97.14	100
30	930	297	fig|2242.69.peg.930	hypothetical protein	97.1	97.1	97.1	100
30	931	290	fig|2242.69.peg.931	hypothetical protein	95.85	95.85	95.85	100
30	932	121	fig|2242.69.peg.932	iron-dependent repressor homolog	100	100	100	100
30	933	297	fig|2242.69.peg.933	hypothetical protein	98.65	98.65	98.65	100
30	934	193	fig|2242.69.peg.934	Anaerobic dimethyl sulfoxide reductase chaperone DmsD	98.96	98.96	98.96	100
30	935	436	fig|2242.69.peg.935	Anaerobic dimethyl sulfoxide reductase chain C (EC 1.8.5.3), anchor subunit @ Respiratory trimethylamine-N-oxide reductase, membrane subunit	99.08	99.08	99.08	99.77
30	936	263	fig|2242.69.peg.936	Anaerobic dimethyl sulfoxide reductase chain B (EC 1.8.5.3), iron-sulfur binding subunit @ Respiratory trimethylamine-N-oxide reductase, iron-sulfur subunit	99.62	99.62	99.62	100
30	937	839	fig|2242.69.peg.937	Anaerobic dimethyl sulfoxide reductase chain A (EC 1.8.5.3), molybdopterin-binding domain @ Trimethylamine-N-oxide reductase (EC 1.6.6.9)	99.88	99.88	99.88	100
30	938	80	fig|2242.69.peg.938	hypothetical protein	100	100	100	100
30	941	234	fig|2242.69.peg.941	Molybdenum cofactor guanylyltransferase (EC 2.7.7.77)	99.14	99.14	99.14	100
30	942	562	fig|2242.69.peg.942	Type II secretion system protein	99.64	99.82	99.82	100
30	943	712	fig|2242.69.peg.943	Flp pilus assembly protein TadC	99.44	99.44	99.44	100
30	944	218	fig|2242.69.peg.944	tRNA (carboxymethyluridine(34)-5-O)-methyltransferase (EC 2.1.1.229)	99.08	99.08	99.08	100
30	945	562	fig|2242.69.peg.945	hypothetical protein	99.29	99.29	99.29	100
30	946	573	fig|2242.69.peg.946	hypothetical protein	99.83	99.83	97.91	100
30	947	547	fig|2242.69.peg.947	Chitinase (EC 3.2.1.14)	99.82	99.82	99.8	100
30	948	381	fig|2242.69.peg.948	Putative oxidoreductase YncB	99.45	100	100	100
30	949	211	fig|2242.69.peg.949	hypothetical protein	98.1	98.1	99.05	100
30	950	417	fig|2242.69.peg.950	Spermidine/putrescine import ABC transporter substrate-binding protein PotD (TC 3.A.1.11.1)	99.76	99.76	99.76	100
30	951	817	fig|2242.69.peg.951	Methyl-accepting chemotaxis sensor/transducer protein	100	99.88	99.75	100
30	952	108	fig|2242.69.peg.952	hypothetical protein	100	100	100	100
30	953	186	fig|2242.69.peg.953	hypothetical protein	99.46	99.46	99.46	100
30	954	257	fig|2242.69.peg.954	Succinate-semialdehyde dehydrogenase [NAD] (EC 1.2.1.24); Succinate-semialdehyde dehydrogenase [NADP+] (EC 1.2.1.79)	98.62	98.62	98.62	100
31	957	201	fig|2242.69.peg.957	Archaeal DNA polymerase I (EC 2.7.7.7)	92.57	92.57	80	100
32	976	193	fig|2242.69.peg.976	tRNA cytosine(12) acetyltransferase, catalytic subunit @ SSU rRNA acetyltransferase, catalytic subunit	99.48	99.48	99.48	97.95
32	977	121	fig|2242.69.peg.977	LSU ribosomal protein L7Ae	100	100	100	100
32	978	75	fig|2242.69.peg.978	SSU ribosomal protein S28e	100	100	100	100
32	979	63	fig|2242.69.peg.979	LSU ribosomal protein L24e	100	100	100	100
32	980	162	fig|2242.69.peg.980	Nucleoside diphosphate kinase (EC 2.7.4.6)	100	100	100	98.14
32	981	316	fig|2242.69.peg.981	5-methyltetrahydropteroyltriglutamate--homocysteine methyltransferase (EC 2.1.1.14)	98.1	98.1	98.1	100
32	982	192	fig|2242.69.peg.982	eRF1 methyltransferase catalytic subunit MTQ2	99.48	99.48	99.48	100
32	983	359	fig|2242.69.peg.983	Small-conductance mechanosensitive channel	98.04	98.04	98.04	100
32	984	283	fig|2242.69.peg.984	SSU rRNA (adenine(1518)-N(6)/adenine(1519)-N(6))-dimethyltransferase (EC 2.1.1.182)	100	100	100	100
32	985	198	fig|2242.69.peg.985	Predicted RNA-binding protein COG1491	99.49	99.49	99.49	100
32	986	120	fig|2242.69.peg.986	DNA-directed RNA polymerase subunit F (EC 2.7.7.6)	100	100	100	99.16
32	987	100	fig|2242.69.peg.987	LSU ribosomal protein L21e	100	100	100	100
32	989	394	fig|2242.69.peg.989	Cystathionine gamma-lyase (EC 4.4.1.1)	99.75	99.75	99.75	100
32	990	89	fig|2242.69.peg.990	Translation elongation factor 1 beta subunit	100	100	100	98.86
32	991	58	fig|2242.69.peg.991	Predicted Zn-ribbon RNA-binding protein with a function in translation	100	100	100	100
32	992	609	fig|2242.69.peg.992	hypothetical protein	97.86	97.86	97.86	99.78
32	993	278	fig|2242.69.peg.993	Box C/D RNA-guided RNA methyltransferase subunit Nop5	99.64	99.64	99.64	100
32	994	211	fig|2242.69.peg.994	Box C/D RNA-guided RNA methyltransferase subunit fibrillarin	99.05	99.05	99.05	100
32	995	77	fig|2242.69.peg.995	hypothetical protein	100	100	100	100
32	996	197	fig|2242.69.peg.996	Transcriptional regulator, AsnC family	98.47	98.47	98.47	100
32	997	178	fig|2242.69.peg.997	Peptide-methionine (S)-S-oxide reductase MsrA (EC 1.8.4.11)	99.44	99.44	99.44	100
32	998	208	fig|2242.69.peg.998	hypothetical protein	99.52	99.52	99.52	100
32	999	163	fig|2242.69.peg.999	hypothetical protein	99.38	99.38	99.38	100
32	1000	402	fig|2242.69.peg.1000	Radical SAM heme biosynthesis protein AhbC, 12,18-didecarboxysirohaem deacetylase	99.75	99.75	99.75	100
32	1001	84	fig|2242.69.peg.1001	hypothetical protein	100	100	100	100
32	1002	357	fig|2242.69.peg.1002	Radical SAM heme biosynthesis protein AhbD, Fe-coproporphyrin III decarboxylase	98.88	98.88	98.88	100
32	1003	380	fig|2242.69.peg.1003	Multicopper oxidase	99.74	99.74	99.74	100
32	1004	206	fig|2242.69.peg.1004	Halocyanin	99.51	99.51	99.51	100
32	1005	152	fig|2242.69.peg.1005	hypothetical protein	100	100	100	100
32	1006	201	fig|2242.69.peg.1006	Superoxide dismutase [Mn] (EC 1.15.1.1)	99.5	99.5	99.5	100
32	1007	382	fig|2242.69.peg.1007	Acyl-CoA dehydrogenase	100	100	100	100
32	1008	415	fig|2242.69.peg.1008	hypothetical protein	99.28	99.28	99.28	100
32	1009	70	fig|2242.69.peg.1009	hypothetical protein	98.55	98.55	100	100
32	1010	118	fig|2242.69.peg.1010	hypothetical protein	100	100	100	100
32	1011	155	fig|2242.69.peg.1011	Thiol peroxidase, Bcp-type (EC 1.11.1.15)	100	100	100	100
32	1016	417	fig|2242.69.peg.1016	NADP-specific glutamate dehydrogenase (EC 1.4.1.4)	99.76	99.76	99.76	88.7
32	1017	432	fig|2242.69.peg.1017	S-adenosylhomocysteine deaminase (EC 3.5.4.28); Methylthioadenosine deaminase (EC 3.5.4.31)	99.54	99.54	99.54	99.54
32	1018	147	fig|2242.69.peg.1018	hypothetical protein	100	100	100	100
32	1019	211	fig|2242.69.peg.1019	Bacterio-opsin activator domain-containing protein	100	100	100	100
32	1020	589	fig|2242.69.peg.1020	Urocanate hydratase (EC 4.2.1.49)	99.15	99.15	99.15	99.82
32	1021	307	fig|2242.69.peg.1021	Formiminoglutamase (EC 3.5.3.8)	97.06	97.06	97.06	100
32	1026	399	fig|2242.69.peg.1026	Phosphoglycerate kinase (EC 2.7.2.3)	100	100	100	100
32	1027	203	fig|2242.69.peg.1027	hypothetical protein	99.5	99.5	99.5	100
32	1028	226	fig|2242.69.peg.1028	Uridine kinase (EC 2.7.1.48)	100	100	100	100
32	1029	108	fig|2242.69.peg.1029	hypothetical protein	100	100	100	100
32	1030	37	fig|2242.69.peg.1030	hypothetical protein	86.11	86.11	86.11	100
33	1031	424	fig|2242.69.peg.1031	hypothetical protein	97.41	97.41	97.41	100
33	1032	399	fig|2242.69.peg.1032	Vitamin B12 ABC transporter, ATP-binding protein BtuD	99.5	99.5	99.5	100
33	1033	370	fig|2242.69.peg.1033	Vitamin B12 ABC transporter, permease protein BtuC	99.46	99.46	99.46	100
33	1034	370	fig|2242.69.peg.1034	Vitamin B12 ABC transporter, substrate-binding protein BtuF	98.37	98.37	98.37	100
33	1035	93	fig|2242.69.peg.1035	Signal recognition particle protein SRP19	100	100	100	100
33	1036	76	fig|2242.69.peg.1036	gar1 - like small nucleolar rnp	100	100	100	100
33	1037	319	fig|2242.69.peg.1037	hypothetical protein	99.69	99.69	100	100
33	1038	329	fig|2242.69.peg.1038	Ornithine cyclodeaminase (EC 4.3.1.12)	100	100	100	100
33	1040	194	fig|2242.69.peg.1040	hypothetical protein	98.45	98.45	100	100
33	1041	328	fig|2242.69.peg.1041	Flap structure-specific endonuclease	99.39	99.39	99.39	100
33	1042	83	fig|2242.69.peg.1042	hypothetical protein	98.77	98.77	98.77	100
33	1043	471	fig|2242.69.peg.1043	Fumarate hydratase class II (EC 4.2.1.2)	100	100	100	100
33	1044	160	fig|2242.69.peg.1044	transmembrane protein, distant homology with ydbS	98.74	98.74	98.74	100
33	1045	515	fig|2242.69.peg.1045	transmembrane protein, distant homology with ydbT	98.44	98.44	98.44	100
33	1046	623	fig|2242.69.peg.1046	Glutamyl-tRNA(Gln) amidotransferase transferase subunit (EC 6.3.5.7)	99.04	99.04	99.04	100
33	1047	162	fig|2242.69.peg.1047	Transcriptional regulator, AsnC family	100	100	100	100
33	1048	314	fig|2242.69.peg.1048	Permease of the drug/metabolite transporter (DMT) superfamily	99.36	99.36	99.36	100
33	1050	242	fig|2242.69.peg.1050	tRNA (cytidine(32)/uridine(32)-2'-O)-methyltransferase (EC 2.1.1.200)	100	100	100	100
33	1051	190	fig|2242.69.peg.1051	hypothetical protein	100	100	100	100
33	1052	373	fig|2242.69.peg.1052	Related to Dihydropteroate synthase / Alternative dihydrofolate reductase 2	99.73	99.73	99.73	100
33	1053	226	fig|2242.69.peg.1053	Uncharacterized protein MJ1634	100	100	99.56	100
33	1054	339	fig|2242.69.peg.1054	N5,N10-methylenetetrahydromethanopterin reductase-related protein, VNG1342Gm family	99.7	99.7	99.41	100
33	1055	256	fig|2242.69.peg.1055	Oxidoreductase, short-chain dehydrogenase/reductase family	99.22	99.22	99.22	100
33	1056	267	fig|2242.69.peg.1056	N-acyl homoserine lactone hydrolase	99.25	99.25	99.25	99.62
33	1060	482	fig|2242.69.peg.1060	Deoxyribodipyrimidine photolyase (EC 4.1.99.3)	99.58	99.58	99.79	100
33	1061	201	fig|2242.69.peg.1061	Superoxide dismutase [Mn] (EC 1.15.1.1)	98.5	98.5	98.5	100
33	1062	159	fig|2242.69.peg.1062	hypothetical protein	82.8	82.8	82.8	100
33	1063	90	fig|2242.69.peg.1063	hypothetical protein	100	100	100	100
33	1064	193	fig|2242.69.peg.1064	MBL-fold metallo-hydrolase superfamily	99.48	99.48	99.48	98
33	1065	113	fig|2242.69.peg.1065	hypothetical protein	100	100	100	100
33	1066	248	fig|2242.69.peg.1066	Thymidylate synthase ThyX (EC 2.1.1.148)	99.6	99.6	99.6	100
33	1067	145	fig|2242.69.peg.1067	hypothetical protein	100	100	100	100
33	1068	816	fig|2242.69.peg.1068	hypothetical protein	98.77	98.77	98.77	100
33	1070	562	fig|2242.69.peg.1070	hypothetical protein	99.82	99.82	99.82	99.32
33	1071	114	fig|2242.69.peg.1071	hypothetical protein	99.12	99.12	99.12	100
33	1072	48	fig|2242.69.peg.1072	hypothetical protein	100	100	100	100
33	1073	138	fig|2242.69.peg.1073	hypothetical protein	100	100	100	100
33	1074	74	fig|2242.69.peg.1074	hypothetical protein	100	100	100	100
34	1076	79	fig|2242.69.peg.1076	hypothetical protein	97.44	97.44	97.44	100
34	1077	76	fig|2242.69.peg.1077	hypothetical protein	93.33	94.67	93.33	100
34	1078	191	fig|2242.69.peg.1078	hypothetical protein	100	100	100	100
34	1079	64	fig|2242.69.peg.1079	hypothetical protein	100	100	100	100
34	1080	172	fig|2242.69.peg.1080	Small heat shock protein	99.42	99.42	99.42	100
34	1081	274	fig|2242.69.peg.1081	hypothetical protein	98.9	98.9	98.9	100
34	1082	418	fig|2242.69.peg.1082	NADH oxidase	99.76	99.76	99.76	100
34	1083	78	fig|2242.69.peg.1083	hypothetical protein	100	100	100	100
34	1084	140	fig|2242.69.peg.1084	hypothetical protein	100	100	100	100
34	1085	183	fig|2242.69.peg.1085	hypothetical protein	98.9	98.9	98.9	100
34	1087	1043	fig|2242.69.peg.1087	Carbamoyl-phosphate synthase large chain (EC 6.3.5.5)	99.04	99.04	99.04	100
34	1088	354	fig|2242.69.peg.1088	Carbamoyl-phosphate synthase small chain (EC 6.3.5.5)	100	100	100	98.41
34	1089	138	fig|2242.69.peg.1089	HTH-type transcriptional regulator LysM	100	100	100	100
34	1090	214	fig|2242.69.peg.1090	Isopentenyl-diphosphate Delta-isomerase (EC 5.3.3.2)	100	100	100	100
34	1091	137	fig|2242.69.peg.1091	Mov34/MPN/PAD-1 family protease	99.26	99.26	99.26	100
34	1092	78	fig|2242.69.peg.1092	hypothetical protein	100	100	100	100
34	1094	207	fig|2242.69.peg.1094	Molybdopterin adenylyltransferase (EC 2.7.7.75)	93.69	93.69	93.69	100
34	1093	348	fig|2242.69.peg.1093	Alcohol dehydrogenase (EC 1.1.1.1)	99.71	99.71	99.71	98.98
34	1095	236	fig|2242.69.peg.1095	5-Formyltetrahydrofolate cycloligase paralog implicated in thiamin metabolism	99.57	99.57	99.57	99.15
34	1096	76	fig|2242.69.peg.1096	hypothetical protein	100	100	100	100
34	1097	107	fig|2242.69.peg.1097	hypothetical protein	100	100	100	100
34	1098	306	fig|2242.69.peg.1098	GMP synthase [glutamine-hydrolyzing], ATP pyrophosphatase subunit (EC 6.3.5.2)	99.67	99.67	99.67	100
34	1099	554	fig|2242.69.peg.1099	CTP synthase (EC 6.3.4.2)	100	100	100	100
34	1100	175	fig|2242.69.peg.1100	hypothetical protein	86.06	86.06	86.06	100
34	1102	206	fig|2242.69.peg.1102	hypothetical protein	99.51	99.51	99.51	98.89
34	1103	182	fig|2242.69.peg.1103	Thiol peroxidase, Bcp-type (EC 1.11.1.15)	99.45	99.45	99.45	100
34	1104	651	fig|2242.69.peg.1104	Threonyl-tRNA synthetase (EC 6.1.1.3)	99.38	99.38	99.38	100
34	1105	70	fig|2242.69.peg.1105	Cold shock protein of CSP family	100	100	100	100
34	1106	344	fig|2242.69.peg.1106	L-alanine-DL-glutamate epimerase (EC 5.1.1.n1)	99.42	99.42	99.42	100
34	1107	338	fig|2242.69.peg.1107	Protein often near L-alanine-DL-glutamate epimerase (cell wall recycling)	97.92	97.92	97.92	100
34	1108	66	fig|2242.69.peg.1108	hypothetical protein	100	100	100	100
34	1109	294	fig|2242.69.peg.1109	Peptide chain release factor paralog	100	100	100	100
34	1110	113	fig|2242.69.peg.1110	hypothetical protein	99.11	99.11	98.21	100
34	1111	219	fig|2242.69.peg.1111	Archaeal heat shock regulator, ArsR family	100	100	100	100
34	1112	428	fig|2242.69.peg.1112	Glutamyl-tRNA(Gln) amidotransferase asparaginase subunit (EC 6.3.5.7)	100	100	99.53	100
34	1113	314	fig|2242.69.peg.1113	hypothetical protein	99.68	99.68	99.68	100
34	1116	389	fig|2242.69.peg.1116	hypothetical protein	99.74	99.74	99.74	100
34	1118	259	fig|2242.69.peg.1118	Uridine phosphorylase (EC 2.4.2.3)	100	100	100	100
34	1119	296	fig|2242.69.peg.1119	Ribokinase (EC 2.7.1.15)	100	100	100	100
34	1121	315	fig|2242.69.peg.1121	Ribose 1,5-bisphosphate isomerase (EC 5.3.1.29)	99.68	99.68	100	97.95
34	1122	778	fig|2242.69.peg.1122	hypothetical protein	89.19	89.19	89.21	100
34	1123	323	fig|2242.69.peg.1123	ABC transporter, substrate-binding protein (cluster 11, riboflavin/purine nucleoside/unknown)	100	100	100	100
34	1125	158	fig|2242.69.peg.1125	Halocyanin	98.73	98.73	98.73	100
34	1126	406	fig|2242.69.peg.1126	Cystathionine gamma-synthase (EC 2.5.1.48)	100	100	100	99.58
34	1127	423	fig|2242.69.peg.1127	hypothetical protein	99.76	99.76	99.76	100
34	1128	234	fig|2242.69.peg.1128	hypothetical protein	99.57	99.57	99.57	100
34	1129	199	fig|2242.69.peg.1129	hypothetical protein	98.48	98.48	98.48	100
34	1130	97	fig|2242.69.peg.1130	Twin-arginine translocation protein TatA	97.92	97.92	98.53	100
34	1131	44	fig|2242.69.peg.1131	hypothetical protein	97.67	97.67	97.67	100
34	1132	271	fig|2242.69.peg.1132	hypothetical protein	100	100	100	100
34	1133	779	fig|2242.69.peg.1133	hypothetical protein	99.23	99.23	99.36	100
34	1134	203	fig|2242.69.peg.1134	Succinate-semialdehyde dehydrogenase [NAD] (EC 1.2.1.24); Succinate-semialdehyde dehydrogenase [NADP+] (EC 1.2.1.79)	100	100	100	100
35	1135	190	fig|2242.69.peg.1135	hypothetical protein	95.51	95.51	82.63	100
35	1136	245	fig|2242.69.peg.1136	hypothetical protein	100	100	85.54	100
35	1137	288	fig|2242.69.peg.1137	hypothetical protein	100	100	91.99	100
35	1175	88	fig|2242.69.peg.1175	hypothetical protein	100	100	95	100
36	1178	455	fig|2242.69.peg.1178	Mrr restriction system protein homolog	100	100	91.63	100
36	1181	115	fig|2242.69.peg.1181	hypothetical protein	100	100	91.23	100
38	1193	357	fig|2242.69.peg.1193	serine proteinase	99.72	99.72	99.72	100
38	1194	121	fig|2242.69.peg.1194	hypothetical protein	99.17	99.17	100	100
38	1195	184	fig|2242.69.peg.1195	GMP synthase [glutamine-hydrolyzing], amidotransferase subunit (EC 6.3.5.2)	99.45	99.45	99.45	100
38	1196	625	fig|2242.69.peg.1196	hypothetical protein	99.52	99.71	99.68	100
38	1197	237	fig|2242.69.peg.1197	MBL-fold metallo-hydrolase superfamily	98.24	98.24	97.8	100
38	1198	80	fig|2242.69.peg.1198	hypothetical protein	98.73	98.73	89.74	100
38	1199	126	fig|2242.69.peg.1199	Prefoldin subunit beta	100	100	100	100
38	1200	86	fig|2242.69.peg.1200	hypothetical protein	100	100	100	100
38	1201	45	fig|2242.69.peg.1201	DNA-directed RNA polymerase subunit P (EC 2.7.7.6)	100	100	100	100
38	1202	106	fig|2242.69.peg.1202	LSU ribosomal protein L37Ae	100	100	100	100
38	1204	241	fig|2242.69.peg.1204	hypothetical protein	99.58	99.58	99.58	100
38	1205	435	fig|2242.69.peg.1205	tRNA pseudouridine(13) synthase (EC 5.4.99.27)	99.31	99.31	99.31	100
38	1206	113	fig|2242.69.peg.1206	Peptidyl-tRNA hydrolase, archaeal type (EC 3.1.1.29)	99.11	99.11	99.11	100
38	1207	205	fig|2242.69.peg.1207	hypothetical protein	97.06	97.06	97.06	100
38	1208	196	fig|2242.69.peg.1208	Deoxycytidine triphosphate deaminase (EC 3.5.4.13)	99.49	99.49	99.49	100
38	1209	303	fig|2242.69.peg.1209	hypothetical protein	99.34	99.34	99.67	100
38	1210	255	fig|2242.69.peg.1210	hypothetical protein	100	100	100	100
38	1211	504	fig|2242.69.peg.1211	Halocyanin	99.4	99.4	99.8	99.57
39	1212	53	fig|2242.69.peg.1212	hypothetical protein	100	100	100	100
39	1213	577	fig|2242.69.peg.1213	Glycyl-tRNA synthetase (EC 6.1.1.14)	99.83	99.83	99.83	100
39	1214	286	fig|2242.69.peg.1214	FIG044987: protein with 4 CBS domains	98.95	98.95	99.3	100
39	1215	624	fig|2242.69.peg.1215	Dipeptide ABC transporter, substrate-binding protein DppA (TC 3.A.1.5.2)	99.2	99.2	99.2	100
39	1216	364	fig|2242.69.peg.1216	ABC transporter, permease protein 1 (cluster 5, nickel/peptides/opines)	99.45	99.45	99.45	100
39	1217	527	fig|2242.69.peg.1217	ABC transporter, permease protein 2 (cluster 5, nickel/peptides/opines)	99.81	99.81	99.81	100
39	1218	363	fig|2242.69.peg.1218	ABC transporter, ATP-binding protein (cluster 5, nickel/peptides/opines) / ABC transporter, ATP-binding protein (cluster 5, nickel/peptides/opines)	99.17	99.17	99.17	100
39	1219	446	fig|2242.69.peg.1219	ABC transporter, ATP-binding protein (cluster 5, nickel/peptides/opines)	100	100	100	100
39	1220	135	fig|2242.69.peg.1220	hypothetical protein	100	100	100	100
39	1221	71	fig|2242.69.peg.1221	hypothetical protein	100	100	100	100
39	1222	279	fig|2242.69.peg.1222	hypothetical protein	99.45	99.45	99.45	100
39	1223	140	fig|2242.69.peg.1223	hypothetical protein	100	100	100	100
39	1224	1370	fig|2242.69.peg.1224	Archaeal DNA polymerase II large subunit (EC 2.7.7.7) @ intein-containing	98.83	98.83	98.83	99.84
39	1225	117	fig|2242.69.peg.1225	hypothetical protein	100	100	100	100
39	1226	114	fig|2242.69.peg.1226	hypothetical protein	100	100	100	100
39	1228	1302	fig|2242.69.peg.1228	hypothetical protein	99.85	99.85	99.85	100
39	1229	476	fig|2242.69.peg.1229	Single-stranded-DNA-specific exonuclease RecJ	99.37	99.37	99.37	98.37
39	1230	239	fig|2242.69.peg.1230	Uroporphyrinogen-III synthase (EC 4.2.1.75)	99.16	99.16	99.16	100
39	1231	247	fig|2242.69.peg.1231	Uroporphyrinogen-III methyltransferase (EC 2.1.1.107)	99.19	99.19	99.19	99.59
39	1232	397	fig|2242.69.peg.1232	Porphobilinogen deaminase (EC 2.5.1.61)	98.23	98.23	98.23	100
39	1233	176	fig|2242.69.peg.1233	hypothetical protein	96.61	96.61	96.61	100
39	1234	173	fig|2242.69.peg.1234	hypothetical protein	97.67	97.67	97.67	100
39	1235	446	fig|2242.69.peg.1235	Glutamate-1-semialdehyde 2,1-aminomutase (EC 5.4.3.8)	99.78	99.78	99.78	98.53
39	1237	327	fig|2242.69.peg.1237	Porphobilinogen synthase (EC 4.2.1.24)	99.69	99.69	99.69	100
39	1238	189	fig|2242.69.peg.1238	Acetyltransferase	98.4	98.4	98.4	100
39	1239	712	fig|2242.69.peg.1239	hypothetical protein	99.72	99.72	99.72	100
39	1241	233	fig|2242.69.peg.1241	ATPase component BioM of energizing module of biotin ECF transporter	100	100	100	99.57
39	1242	203	fig|2242.69.peg.1242	Substrate-specific component BioY of biotin ECF transporter	100	100	100	100
39	1243	201	fig|2242.69.peg.1243	hypothetical protein	99	99	99	100
39	1244	216	fig|2242.69.peg.1244	hypothetical protein	99.53	99.53	99.53	100
39	1245	192	fig|2242.69.peg.1245	hypothetical protein	100	100	100	99.48
39	1246	222	fig|2242.69.peg.1246	hypothetical protein	99.1	99.1	99.1	100
39	1247	199	fig|2242.69.peg.1247	Threonylcarbamoyl-AMP synthase (EC 2.7.7.87)	97.98	97.98	97.98	100
39	1249	97	fig|2242.69.peg.1249	hypothetical protein	100	100	100	100
39	1250	458	fig|2242.69.peg.1250	Hemolysins and related proteins containing CBS domains	99.78	99.78	99.78	100
39	1251	394	fig|2242.69.peg.1251	hypothetical protein	100	100	100	100
39	1252	228	fig|2242.69.peg.1252	hypothetical protein	100	100	100	100
39	1253	228	fig|2242.69.peg.1253	Uracil phosphoribosyltransferase (EC 2.4.2.9)	100	100	100	100
39	1254	80	fig|2242.69.peg.1254	hypothetical protein	98.73	98.73	98.73	100
39	1255	675	fig|2242.69.peg.1255	Acylamino-acid-releasing enzyme (EC 3.4.19.1)	99.7	99.7	99.7	100
39	1256	295	fig|2242.69.peg.1256	thioredoxin reductase	99.32	99.32	98.98	100
39	1257	66	fig|2242.69.peg.1257	hypothetical protein	86.15	86.15	86.15	98.21
39	1258	207	fig|2242.69.peg.1258	FIG000605: protein co-occurring with transport systems (COG1739)	99.03	99.03	99.03	99.51
39	1259	120	fig|2242.69.peg.1259	hypothetical protein	99.16	99.16	99.16	100
39	1260	168	fig|2242.69.peg.1260	ACT domain-containing protein	100	100	100	100
39	1262	197	fig|2242.69.peg.1262	Imidazoleglycerol-phosphate dehydratase (EC 4.2.1.19)	99.49	99.49	99.49	100
39	1263	243	fig|2242.69.peg.1263	Phosphoribosylformimino-5-aminoimidazole carboxamide ribotide isomerase (EC 5.3.1.16)	97.93	97.93	97.93	100
39	1264	130	fig|2242.69.peg.1264	Ferredoxin	100	100	100	100
39	1265	432	fig|2242.69.peg.1265	hypothetical protein	99.77	99.77	100	100
39	1266	492	fig|2242.69.peg.1266	4-hydroxybutyrate coenzyme A transferase	100	100	99.8	100
39	1267	209	fig|2242.69.peg.1267	hypothetical protein	99.04	99.04	100	100
39	1269	477	fig|2242.69.peg.1269	Methylaspartate mutase, E subunit (EC 5.4.99.1)	100	100	100	100
39	1270	150	fig|2242.69.peg.1270	Methylaspartate mutase, S subunit (EC 5.4.99.1)	100	100	100	100
39	1272	315	fig|2242.69.peg.1272	Signal peptidase, type IV - prepilin/preflagellin	100	100	100	100
39	1273	130	fig|2242.69.peg.1273	Phosphoribosyl-AMP cyclohydrolase (EC 3.5.4.19)	100	100	100	100
40	1276	232	fig|2242.69.peg.1276	Glutamine amidotransferase, class I	99.13	99.13	99.13	100
40	1277	388	fig|2242.69.peg.1277	Glutaryl-CoA dehydrogenase (EC 1.3.8.6)	100	100	100	100
40	1278	127	fig|2242.69.peg.1278	hypothetical protein	97.62	97.62	97.62	100
40	1279	165	fig|2242.69.peg.1279	hypothetical protein	100	100	100	99.35
40	1280	107	fig|2242.69.peg.1280	Ferredoxin	100	100	100	100
40	1281	54	fig|2242.69.peg.1281	hypothetical protein	100	100	100	100
40	1282	268	fig|2242.69.peg.1282	FIG00031715: Predicted metal-dependent phosphoesterases (PHP family)	100	100	100	99.63
40	1283	94	fig|2242.69.peg.1283	hypothetical protein	100	100	100	100
40	1284	57	fig|2242.69.peg.1284	hypothetical protein	100	100	100	100
40	1286	301	fig|2242.69.peg.1286	hypothetical protein	100	100	100	100
40	1287	380	fig|2242.69.peg.1287	Putative periplasmic phosphate-binding protein PstS (Halobacteriales type)	99.21	99.21	99.21	100
40	1288	372	fig|2242.69.peg.1288	hypothetical protein	100	100	100	99.7
40	1289	535	fig|2242.69.peg.1289	Phosphate ABC transporter, permease protein PstA (TC 3.A.1.7.1)	99.81	99.81	99.21	99.47
40	1290	346	fig|2242.69.peg.1290	Phosphate ABC transporter, ATP-binding protein PstB (TC 3.A.1.7.1)	99.71	99.71	100	100
40	1291	373	fig|2242.69.peg.1291	hypothetical protein	99.19	99.19	98.66	100
40	1292	67	fig|2242.69.peg.1292	hypothetical protein	100	100	100	100
40	1293	598	fig|2242.69.peg.1293	hypothetical protein	99.5	99.5	99.5	100
40	1297	368	fig|2242.69.peg.1297	NMD-like protein	99.46	99.46	99.46	100
40	1298	344	fig|2242.69.peg.1298	DNA repair and recombination protein RadA	100	100	100	100
40	1300	416	fig|2242.69.peg.1300	Cysteine desulfurase (EC 2.8.1.7) => SufS	100	100	100	100
40	1301	103	fig|2242.69.peg.1301	hypothetical protein	98.04	98.04	98.04	100
40	1302	264	fig|2242.69.peg.1302	hypothetical protein	100	100	100	100
40	1307	374	fig|2242.69.peg.1307	Signal recognition particle receptor FtsY	99.46	99.46	99.46	99.73
40	1308	143	fig|2242.69.peg.1308	hypothetical protein	100	100	100	100
40	1309	461	fig|2242.69.peg.1309	Signal recognition particle protein Ffh	99.57	99.57	99.57	100
40	1310	191	fig|2242.69.peg.1310	Mg/Co/Ni transporter MgtE	99.47	99.47	99.47	100
40	1312	339	fig|2242.69.peg.1312	hypothetical protein	99.7	99.7	99.7	100
40	1313	139	fig|2242.69.peg.1313	UPF0201 protein MJ1564	100	100	100	100
40	1314	191	fig|2242.69.peg.1314	Dephospho-CoA kinase archaeal, predicted (EC 2.7.1.24)	99.47	99.47	99.47	100
40	1315	50	fig|2242.69.peg.1315	hypothetical protein	100	100	100	100
41	1325	116	fig|2242.69.peg.1325	hypothetical protein	93.04	93.04	94.78	100
41	1326	311	fig|2242.69.peg.1326	hypothetical protein	93.36	100	93.49	100
41	1331	307	fig|2242.69.peg.1331	hypothetical protein	96.55	93.79	94.08	100
41	1332	88	fig|2242.69.peg.1332	hypothetical protein	86.36	81.82	82.95	100
42	1333	673	fig|2242.69.peg.1333	hypothetical protein	97.32	97.32	97.17	99.81
42	1334	414	fig|2242.69.peg.1334	ABC transporter, substrate-binding protein (cluster 4, leucine/isoleucine/valine/benzoate)	99.76	99.76	99.52	100
42	1335	213	fig|2242.69.peg.1335	Deoxyribose-phosphate aldolase (EC 4.1.2.4)	100	100	99.53	100
42	1336	433	fig|2242.69.peg.1336	tRNA N6-threonylcarbamoyladenosine 2-methylthiotransferase (putative) @ tRNA-i(6)A37 methylthiotransferase (EC 2.8.4.3)	99.54	99.54	100	99.77
42	1337	300	fig|2242.69.peg.1337	Cobalt-zinc-cadmium resistance protein	100	100	100	100
42	1338	182	fig|2242.69.peg.1338	histidine triad protein	100	100	100	100
42	1339	67	fig|2242.69.peg.1339	hypothetical protein	100	100	100	100
42	1340	297	fig|2242.69.peg.1340	Methionine aminopeptidase (EC 3.4.11.18)	100	100	100	100
42	1341	272	fig|2242.69.peg.1341	Spermidine/putrescine import ABC transporter permease protein PotC (TC 3.A.1.11.1)	99.26	99.26	99.26	100
42	1343	393	fig|2242.69.peg.1343	ABC transporter, substrate-binding protein (cluster 1, maltose/g3p/polyamine/iron)	99.23	99.23	99.49	99.08
42	1344	375	fig|2242.69.peg.1344	Spermidine/putrescine import ABC transporter ATP-binding protein PotA (TC 3.A.1.11.1)	98.93	98.93	99.2	100
42	1345	295	fig|2242.69.peg.1345	hypothetical protein	99.66	99.66	99.66	100
42	1346	423	fig|2242.69.peg.1346	Isocitrate dehydrogenase [NADP] (EC 1.1.1.42)	100	100	100	100
42	1348	406	fig|2242.69.peg.1348	Hydroxymethylglutaryl-CoA reductase (EC 1.1.1.34)	100	100	100	99.66
42	1350	376	fig|2242.69.peg.1350	Thiamin ABC transporter, substrate-binding component	96.34	96.34	94.6	99.4
42	1351	507	fig|2242.69.peg.1351	Exoenzymes regulatory protein AepA precursor	99.6	99.6	99.8	100
42	1353	375	fig|2242.69.peg.1353	Quinolinate synthetase (EC 2.5.1.72)	99.73	99.73	99.73	100
42	1354	510	fig|2242.69.peg.1354	L-aspartate oxidase (EC 1.4.3.16)	99.61	99.61	99.21	99.66
42	1355	269	fig|2242.69.peg.1355	Quinolinate phosphoribosyltransferase [decarboxylating] (EC 2.4.2.19)	100	100	100	99.63
42	1356	264	fig|2242.69.peg.1356	Transcriptional regulator, TrmB family	84.38	84.38	98.86	100
42	1357	113	fig|2242.69.peg.1357	small multidrug resistance family (SMR) protein	99.11	99.11	98.21	100
42	1358	509	fig|2242.69.peg.1358	2,3-bisphosphoglycerate-independent phosphoglycerate mutase (EC 5.4.2.12)	99.21	99.21	99.21	100
42	1362	413	fig|2242.69.peg.1362	hypothetical protein	99.27	99.27	99.51	100
42	1364	536	fig|2242.69.peg.1364	hypothetical protein	97.94	97.94	98.32	100
42	1365	116	fig|2242.69.peg.1365	hypothetical protein	100	100	100	100
42	1366	600	fig|2242.69.peg.1366	Bipolar DNA helicase HerA	98	98	98.33	100
42	1367	142	fig|2242.69.peg.1367	hypothetical protein	100	100	100	100
42	1368	384	fig|2242.69.peg.1368	circadian regulator	99.73	99.73	99.7	99.22
42	1369	283	fig|2242.69.peg.1369	NAD kinase (EC 2.7.1.23)	99.65	99.65	100	100
42	1370	312	fig|2242.69.peg.1370	GTP cyclohydrolase MptA (EC 3.5.4.39)	100	100	100	100
42	1372	267	fig|2242.69.peg.1372	Transcriptional regulator, TrmB family	100	100	100	100
43	1374	130	fig|2242.69.peg.1374	hypothetical protein	99.22	99.22	99.22	100
43	1375	412	fig|2242.69.peg.1375	hypothetical protein	100	99.27	100	99.51
44	1376	277	fig|2242.69.peg.1376	hypothetical protein	87.84	87.84	87.84	100
45	1381	134	fig|2242.69.peg.1381	Origin of replication recognition protein @ Cell division control protein 6	92	92	88.43	100
46	1384	236	fig|2242.69.peg.1384	hypothetical protein	92.24	92.24	93.1	98.72
47	1392	101	fig|2242.69.peg.1392	Flagellin FlaB2	99.01	99.01	97.56	92.08
47	1393	45	fig|2242.69.peg.1393	hypothetical protein	97.37	97.37	97.37	97.37
47	1395	71	fig|2242.69.peg.1395	hypothetical protein	100	100	100	100
47	1396	75	fig|2242.69.peg.1396	hypothetical protein	98.65	98.65	98.65	100
47	1397	306	fig|2242.69.peg.1397	hypothetical protein	100	100	100	100
47	1398	528	fig|2242.69.peg.1398	Inosine-5'-monophosphate dehydrogenase (EC 1.1.1.205) / CBS domain	100	100	100	100
47	1399	70	fig|2242.69.peg.1399	Conserved hypothetical protein probably involved in assimilatory sulfate reduction	97.1	97.1	97.1	100
47	1400	67	fig|2242.69.peg.1400	hypothetical protein	100	100	100	100
47	1402	84	fig|2242.69.peg.1402	hypothetical protein	100	100	100	100
47	1403	337	fig|2242.69.peg.1403	Putative oxidoreductase	99.4	99.4	99.4	100
47	1404	195	fig|2242.69.peg.1404	Acetyl-CoA synthetase (EC 6.2.1.1)	99.48	99.48	99.48	98.94
48	1406	402	fig|2242.69.peg.1406	hypothetical protein	99.75	99.75	99.75	100
48	1407	65	fig|2242.69.peg.1407	hypothetical protein	98.44	98.44	96.88	100
48	1408	128	fig|2242.69.peg.1408	RidA/YER057c/UK114 superfamily protein	100	100	100	100
48	1409	411	fig|2242.69.peg.1409	Threonine dehydratase, catabolic (EC 4.3.1.19) @ L-serine dehydratase, (PLP)-dependent (EC 4.3.1.17)	99.76	99.76	99.76	100
48	1410	145	fig|2242.69.peg.1410	hypothetical protein	97.22	97.22	97.22	100
48	1411	377	fig|2242.69.peg.1411	Citrate synthase (si) (EC 2.3.3.1)	99.73	99.73	99.2	100
48	1412	419	fig|2242.69.peg.1412	Potassium channel protein	99.76	99.76	99.76	100
48	1413	90	fig|2242.69.peg.1413	hypothetical protein	100	100	100	100
48	1414	319	fig|2242.69.peg.1414	succinate dehydrogenase subunit	100	100	100	100
48	1415	364	fig|2242.69.peg.1415	Threonine-synthase-like protein 4	99.72	99.72	100	99.72
48	1416	74	fig|2242.69.peg.1416	hypothetical protein	100	100	100	100
48	1417	421	fig|2242.69.peg.1417	tRNA(Ile)(2)-agmatinylcytidine synthase (EC 6.3.4.22)	99.52	99.52	100	100
48	1418	321	fig|2242.69.peg.1418	Uncharacterized transcriptional regulatory protein MJ1164, Cro/C1 family	100	100	100	100
48	1419	371	fig|2242.69.peg.1419	Small-conductance mechanosensitive channel	99.46	99.46	99.46	99.46
48	1420	82	fig|2242.69.peg.1420	hypothetical protein	98.77	98.77	98.77	100
48	1421	479	fig|2242.69.peg.1421	Xanthine/uracil/thiamine/ascorbate permease family protein	99.79	99.79	100	100
48	1422	240	fig|2242.69.peg.1422	Adenine phosphoribosyltransferase, fused to N-terminal DNA-binding domain	100	100	100	100
48	1423	176	fig|2242.69.peg.1423	Orotate phosphoribosyltransferase (EC 2.4.2.10)	100	100	99.43	100
48	1424	182	fig|2242.69.peg.1424	CDP-2,3-bis-(O-geranylgeranyl)-sn-glycerol synthase (EC 2.7.7.67)	100	100	99.45	99.45
48	1425	280	fig|2242.69.peg.1425	Proline dehydrogenase (EC 1.5.5.2)	99.64	99.64	99.64	100
48	1426	207	fig|2242.69.peg.1426	Uncharacterized membrane anchored protein VNG2121C	98.54	98.54	100	100
48	1427	309	fig|2242.69.peg.1427	Branched-chain amino acid aminotransferase (EC 2.6.1.42)	100	100	100	100
48	1428	492	fig|2242.69.peg.1428	hypothetical protein	99.59	99.59	98.98	100
48	1429	583	fig|2242.69.peg.1429	hypothetical protein	100	100	99.83	100
48	1430	223	fig|2242.69.peg.1430	3,4-dihydroxy-2-butanone 4-phosphate synthase (EC 4.1.99.12)	100	100	100	100
48	1431	234	fig|2242.69.peg.1431	DNA-binding HTH domain in riboflavin kinase / CTP-dependent archaeal riboflavin kinase (EC 2.7.1.161)	100	100	99.57	100
48	1432	326	fig|2242.69.peg.1432	tRNA 4-demethylwyosine synthase (AdoMet-dependent) (EC 4.1.3.44)	100	100	100	100
48	1433	36	fig|2242.69.peg.1433	hypothetical protein	100	100	100	100
48	1434	306	fig|2242.69.peg.1434	Septum site-determining protein MinD	95.08	95.08	99.67	100
48	1437	417	fig|2242.69.peg.1437	Eukaryotic peptide chain release factor subunit 1	99.76	99.76	100	100
48	1438	221	fig|2242.69.peg.1438	Ferredoxin	100	100	100	100
48	1439	131	fig|2242.69.peg.1439	hypothetical protein	98.46	98.46	98.46	100
48	1440	225	fig|2242.69.peg.1440	V-type ATP synthase subunit D (EC 3.6.3.14)	100	100	100	100
48	1441	318	fig|2242.69.peg.1441	Brp-like protein	99.68	100	99.68	100
48	1442	238	fig|2242.69.peg.1442	Lycopene cyclase	99.16	99.16	98.31	100
48	1443	474	fig|2242.69.peg.1443	V-type ATP synthase subunit B (EC 3.6.3.14)	99.79	99.79	100	100
48	1444	586	fig|2242.69.peg.1444	V-type ATP synthase subunit A (EC 3.6.3.14)	100	100	100	99.66
48	1445	120	fig|2242.69.peg.1445	V-type ATP synthase subunit F (EC 3.6.3.14)	100	100	99.17	100
48	1446	353	fig|2242.69.peg.1446	V-type ATP synthase subunit C (EC 3.6.3.14)	99.72	99.72	99.43	100
48	1447	196	fig|2242.69.peg.1447	V-type ATP synthase subunit E (EC 3.6.3.14)	100	100	100	100
48	1448	90	fig|2242.69.peg.1448	V-type ATP synthase subunit K (EC 3.6.3.14)	100	100	100	100
48	1449	721	fig|2242.69.peg.1449	V-type ATP synthase subunit I (EC 3.6.3.14)	99.86	99.86	100	100
48	1450	111	fig|2242.69.peg.1450	V-type ATP synthase subunit H (EC 3.6.3.14)	100	100	100	99.09
48	1451	219	fig|2242.69.peg.1451	2-methyl-6-phytyl-1,4-benzoquinone methyltransferase / 2-methyl-6-solanyl-1,4-benzoquinone methyltransferase	100	100	100	100
48	1452	154	fig|2242.69.peg.1452	hypothetical protein	99.35	99.35	100	99.35
48	1453	398	fig|2242.69.peg.1453	hypothetical protein	98.74	98.74	99.24	100
49	1454	52	fig|2242.69.peg.1454	dNTP triphosphohydrolase, broad substrate specificity	100	100	100	100
49	1455	288	fig|2242.69.peg.1455	hypothetical protein	99.29	99.29	99.29	100
49	1456	237	fig|2242.69.peg.1456	glucose 1-dehydrogenase	100	100	100	100
49	1457	383	fig|2242.69.peg.1457	Succinyl-CoA ligase [ADP-forming] beta chain (EC 6.2.1.5)	100	100	100	100
49	1458	290	fig|2242.69.peg.1458	Succinyl-CoA ligase [ADP-forming] alpha chain (EC 6.2.1.5)	99.65	99.65	99.65	100
49	1459	349	fig|2242.69.peg.1459	CTAG modification methylase	100	100	100	100
49	1460	793	fig|2242.69.peg.1460	chloride channel	99.49	99.49	99.49	99.75
49	1463	240	fig|2242.69.peg.1463	hypothetical protein	100	100	100	97.78
49	1464	295	fig|2242.69.peg.1464	MarR family transcriptional regulator MJ0558	99.66	99.66	99.66	100
49	1465	188	fig|2242.69.peg.1465	Cobalt-precorrin-6B C15-methyltransferase [decarboxylating] (EC 2.1.1.196)	99.47	99.47	99.47	100
49	1466	235	fig|2242.69.peg.1466	Cobalt-precorrin-2 C(20)-methyltransferase (EC 2.1.1.151)	100	100	100	100
49	1467	289	fig|2242.69.peg.1467	Cobalt-precorrin-4 C(11)-methyltransferase (EC 2.1.1.271)	100	100	100	100
49	1468	326	fig|2242.69.peg.1468	Cobalt-precorrin 5A hydrolase (EC 3.7.1.12)	99.69	99.69	99.69	100
49	1469	277	fig|2242.69.peg.1469	Cobalt-precorrin-3 C(17)-methyltransferase (EC 2.1.1.272)	100	100	100	100
49	1470	336	fig|2242.69.peg.1470	Cobalt-precorrin-3 C(17)-methyltransferase (EC 2.1.1.272)	99.7	99.7	99.7	100
49	1471	83	fig|2242.69.peg.1471	hypothetical protein	100	100	100	100
49	1472	233	fig|2242.69.peg.1472	FIG214331: conserved cobalamin operon protein	99.57	99.57	99.57	100
49	1473	408	fig|2242.69.peg.1473	Sirohydrochlorin cobaltochelatase CbiX(long) (EC 4.99.1.3) / Putative 2Fe-2S ferredoxin CbiW involved in B12 biosynthesis	100	100	100	100
49	1474	124	fig|2242.69.peg.1474	FIG056361: hypothetical protein implicated in coenzyme B12 biosynthesis	99.19	99.19	99.19	100
51	1478	205	fig|2242.69.peg.1478	N(5),N(10)-methenyltetrahydromethanopterin cyclohydrolase-like protein	100	100	100	99.29
51	1479	513	fig|2242.69.peg.1479	Phytoene dehydrogenase (EC 1.14.99.-)	99.8	99.8	99.8	100
51	1480	276	fig|2242.69.peg.1480	Lycopene elongase (EC 2.5.1.-)	99.64	99.64	99.64	100
51	1481	280	fig|2242.69.peg.1481	hypothetical protein	99.28	99.28	99.28	100
51	1482	323	fig|2242.69.peg.1482	Phytoene synthase (EC 2.5.1.32)	100	100	100	100
51	1483	164	fig|2242.69.peg.1483	hypothetical protein	98.77	98.77	99.39	100
51	1491	152	fig|2242.69.peg.1491	hypothetical protein	99.34	99.34	99.34	100
51	1492	125	fig|2242.69.peg.1492	SSU ribosomal protein S8e	100	100	100	100
51	1493	743	fig|2242.69.peg.1493	AAA family ATPase Cdc48	100	100	100	100
51	1496	237	fig|2242.69.peg.1496	DNA repair and recombination protein RadB	99.58	99.58	99.58	100
51	1497	64	fig|2242.69.peg.1497	hypothetical protein	100	100	100	100
51	1498	381	fig|2242.69.peg.1498	CBS-domain-containing protein	100	100	100	100
51	1499	240	fig|2242.69.peg.1499	Sensory rhodopsin I	98.74	98.74	98.74	100
51	1500	537	fig|2242.69.peg.1500	hypothetical protein	99.63	99.63	99.63	100
51	1501	144	fig|2242.69.peg.1501	hypothetical protein	90.51	90.51	100	100
51	1502	148	fig|2242.69.peg.1502	hypothetical protein	99.32	99.32	99.32	100
51	1503	334	fig|2242.69.peg.1503	hypothetical protein	99.7	99.7	99.7	99.7
51	1504	119	fig|2242.69.peg.1504	hypothetical protein	98.31	98.31	98.31	100
51	1505	156	fig|2242.69.peg.1505	hypothetical protein	98.71	98.71	99.35	100
51	1507	219	fig|2242.69.peg.1507	Phosphoribosylanthranilate isomerase (EC 5.3.1.24)	100	100	100	100
51	1508	528	fig|2242.69.peg.1508	Anthranilate synthase, aminase component (EC 4.1.3.27)	99.62	99.62	99.62	100
51	1509	199	fig|2242.69.peg.1509	Anthranilate synthase, amidotransferase component (EC 4.1.3.27)	99.49	99.49	98.99	100
51	1510	62	fig|2242.69.peg.1510	hypothetical protein	100	100	100	100
51	1512	1052	fig|2242.69.peg.1512	Ribonucleotide reductase of class II (coenzyme B12-dependent) (EC 1.17.4.1)	100	100	100	99.9
51	1513	41	fig|2242.69.peg.1513	hypothetical protein	100	100	100	100
51	1514	209	fig|2242.69.peg.1514	hypothetical protein	98.56	98.56	98.56	100
51	1515	127	fig|2242.69.peg.1515	hypothetical protein	99.21	99.21	99.21	100
51	1516	377	fig|2242.69.peg.1516	hypothetical protein	98.94	98.94	98.94	100
51	1517	283	fig|2242.69.peg.1517	halocyanin precursor-like	98.58	98.58	98.1	99.62
51	1518	221	fig|2242.69.peg.1518	Cobalt ECF transporter, substrate-binding protein CbiM	97.73	97.73	97.73	100
51	1519	97	fig|2242.69.peg.1519	Cobalt ECF transporter, additional substrate-binding protein CbiN	97.92	97.92	97.92	100
51	1520	243	fig|2242.69.peg.1520	Cobalt ECF transporter, transmembrane component of energizing module CbiQ	98.76	98.76	98.76	100
51	1521	243	fig|2242.69.peg.1521	Cobalt ECF transporter, ATPase component of energizing module CbiO	99.17	99.17	99.17	100
51	1522	78	fig|2242.69.peg.1522	hypothetical protein	100	100	100	98.63
51	1523	325	fig|2242.69.peg.1523	aryl-alcohol dehydrogenase	100	100	100	99.45
51	1524	303	fig|2242.69.peg.1524	Permease of the drug/metabolite transporter (DMT) superfamily	97.68	97.68	97.68	100
51	1525	208	fig|2242.69.peg.1525	hypothetical protein	100	100	100	100
51	1526	751	fig|2242.69.peg.1526	NADP-dependent malic enzyme (EC 1.1.1.40) / Phosphate acetyltransferase (EC 2.3.1.8)	99.87	99.87	99.87	100
51	1527	278	fig|2242.69.peg.1527	Heme A synthase, compact archaeal variant cCtaA	99.28	99.28	99.28	100
51	1528	472	fig|2242.69.peg.1528	Replication factor C large subunit	99.15	99.15	99.79	99.79
51	1529	152	fig|2242.69.peg.1529	hypothetical protein	99.34	99.34	100	100
51	1530	191	fig|2242.69.peg.1530	hypothetical protein	99.47	99.47	99.47	100
51	1531	163	fig|2242.69.peg.1531	hypothetical protein	97.53	97.53	97.53	100
51	1532	238	fig|2242.69.peg.1532	Uncharacterized transcriptional regulator MJ1545, Cro/C1 family	100	100	100	100
51	1533	195	fig|2242.69.peg.1533	NADPH-dependent FMN reductase family protein	99.48	99.48	100	100
51	1534	446	fig|2242.69.peg.1534	Hydroxymethylglutaryl-CoA synthase (EC 2.3.3.10)	99.55	99.55	99.55	100
51	1535	661	fig|2242.69.peg.1535	hypothetical protein	92.9	92.9	93.2	100
51	1536	196	fig|2242.69.peg.1536	hypothetical protein	99.49	99.49	99.49	100
51	1537	282	fig|2242.69.peg.1537	hypothetical protein	99.29	99.29	99.29	100
51	1538	236	fig|2242.69.peg.1538	DUF124 domain-containing protein	99.15	99.15	99.15	100
51	1539	153	fig|2242.69.peg.1539	Uncharacterized protein MJ0482	100	100	100	100
51	1540	197	fig|2242.69.peg.1540	CheC-like protein	100	100	100	100
51	1541	364	fig|2242.69.peg.1541	Aminomethyltransferase (glycine cleavage system T protein) (EC 2.1.2.10)	98.9	98.9	98.9	100
51	1542	125	fig|2242.69.peg.1542	Glycine cleavage system H protein	100	100	100	100
51	1543	442	fig|2242.69.peg.1543	Glycine dehydrogenase [decarboxylating] (glycine cleavage system P1 protein) (EC 1.4.4.2)	99.55	99.55	99.55	99.77
51	1544	474	fig|2242.69.peg.1544	Glycine dehydrogenase [decarboxylating] (glycine cleavage system P2 protein) (EC 1.4.4.2)	99.79	99.79	99.79	100
51	1546	310	fig|2242.69.peg.1546	ABC transporter, substrate-binding protein (cluster 1, maltose/g3p/polyamine/iron)	99.35	99.35	99.35	100
51	1548	58	fig|2242.69.peg.1548	hypothetical protein	100	100	100	100
52	1556	131	fig|2242.69.peg.1556	Threonine dehydrogenase and related Zn-dependent dehydrogenases	98.46	98.46	98.46	100
52	1557	136	fig|2242.69.peg.1557	PTPS-like type 4	99.26	99.26	99.26	99.26
52	1558	282	fig|2242.69.peg.1558	Vng1025h	100	100	100	99.49
52	1559	185	fig|2242.69.peg.1559	hypothetical protein	99.46	99.46	99.46	100
52	1560	215	fig|2242.69.peg.1560	Triosephosphate isomerase (EC 5.3.1.1)	100	100	100	100
52	1561	180	fig|2242.69.peg.1561	Uncharacterized HTH-type transcriptional regulator MJ0586	100	100	100	99.44
52	1562	200	fig|2242.69.peg.1562	Archaetidylglycerol phosphate synthase	99.5	99.5	99.5	100
52	1563	170	fig|2242.69.peg.1563	Adenylate kinase isoenzyme 6 homolog FAP7, plays role in rRNA maturation	100	100	100	100
52	1564	396	fig|2242.69.peg.1564	Biosynthetic Aromatic amino acid aminotransferase beta (EC 2.6.1.57) @ Histidinol-phosphate aminotransferase (EC 2.6.1.9)	99.47	99.47	100	99.75
52	1565	143	fig|2242.69.peg.1565	hypothetical protein	100	100	100	100
52	1566	530	fig|2242.69.peg.1566	Glucose-methanol-choline (GMC) oxidoreductase:NAD binding site	99.43	99.43	99.05	100
52	1567	173	fig|2242.69.peg.1567	hypothetical protein	99.42	99.42	100	100
52	1568	245	fig|2242.69.peg.1568	2-hydroxyhepta-2,4-diene-1,7-dioate isomerase (EC 5.3.3.-) / 5-carboxymethyl-2-oxo-hex-3- ene-1,7-dioate decarboxylase (EC 4.1.1.68)	99.59	99.59	100	100
52	1569	241	fig|2242.69.peg.1569	hypothetical protein	99.58	99.58	100	100
52	1570	181	fig|2242.69.peg.1570	hypothetical protein	97.78	97.78	98.89	100
52	1575	427	fig|2242.69.peg.1575	UDP-glucose 6-dehydrogenase (EC 1.1.1.22)	99.06	99.06	99.53	99.44
52	1576	117	fig|2242.69.peg.1576	hypothetical protein	98.29	98.29	99.14	100
52	1577	229	fig|2242.69.peg.1577	hypothetical protein	99.56	99.56	100	100
52	1578	306	fig|2242.69.peg.1578	glycosyl transferase-like	100	100	99.34	100
52	1581	241	fig|2242.69.peg.1581	UTP--glucose-1-phosphate uridylyltransferase (EC 2.7.7.9)	93.64	93.64	94.02	100
52	1595	313	fig|2242.69.peg.1595	succinoglycan biosynthesis protein	100	100	100	99.68
52	1596	1088	fig|2242.69.peg.1596	transmembrane oligosaccharyl transferase	99.54	99.54	99.63	99.5
52	1597	314	fig|2242.69.peg.1597	FIG028593: membrane protein	98.72	98.72	99.36	100
52	1598	404	fig|2242.69.peg.1598	Glycerol-3-phosphate dehydrogenase (EC 1.1.5.3)	99.75	99.75	99.75	100
52	1599	119	fig|2242.69.peg.1599	transcription repressor	100	100	99.15	100
52	1600	494	fig|2242.69.peg.1600	O-succinylbenzoic acid--CoA ligase (EC 6.2.1.26)	99.59	99.59	100	100
52	1601	282	fig|2242.69.peg.1601	O-succinylbenzoate synthase (EC 4.2.1.113)	97.77	99.1	98.93	99.49
53	1602	80	fig|2242.69.peg.1602	hypothetical protein	100	100	100	100
54	1605	85	fig|2242.69.peg.1605	hypothetical protein	100	100	100	100
54	1606	287	fig|2242.69.peg.1606	3-hydroxybutyryl-CoA dehydrogenase (EC 1.1.1.157); 3-hydroxyacyl-CoA dehydrogenase (EC 1.1.1.35)	99.65	99.65	99.65	100
54	1607	348	fig|2242.69.peg.1607	Squalene synthase (EC 2.5.1.21)	99.71	99.71	99.71	100
54	1608	398	fig|2242.69.peg.1608	Acyl-CoA dehydrogenase	100	100	100	100
54	1609	96	fig|2242.69.peg.1609	hypothetical protein	100	100	100	100
54	1610	396	fig|2242.69.peg.1610	Acetyl CoA synthase (Acetyl-CoA c-acetyltransferase) (EC 2.3.1.9)	100	100	100	100
54	1611	128	fig|2242.69.peg.1611	conserved protein associated with acetyl-CoA C-acyltransferase	99.21	99.21	99.21	100
54	1618	299	fig|2242.69.peg.1618	ABC transporter, ATP-binding protein	99.33	99.33	99.66	100
54	1619	74	fig|2242.69.peg.1619	ABC transporter, ATP-binding protein homolog	100	100	100	100
55	1621	186	fig|2242.69.peg.1621	hypothetical protein	97.84	97.84	100	100
55	1622	116	fig|2242.69.peg.1622	hypothetical protein	100	100	99.13	100
55	1623	69	fig|2242.69.peg.1623	hypothetical protein	100	100	100	100
55	1624	89	fig|2242.69.peg.1624	hypothetical protein	100	100	100	100
55	1625	346	fig|2242.69.peg.1625	Heme biosynthesis protein related to NirD / Heme biosynthesis protein related to NirL	100	100	100	100
55	1626	353	fig|2242.69.peg.1626	Anthranilate phosphoribosyltransferase-like protein	99.72	99.72	100	100
55	1627	181	fig|2242.69.peg.1627	Peptidyl-prolyl cis-trans isomerase (EC 5.2.1.8)	100	100	100	100
55	1628	114	fig|2242.69.peg.1628	FIG213968: hypothetical protein	100	100	100	100
55	1629	118	fig|2242.69.peg.1629	hypothetical protein	98.29	98.29	97.44	100
55	1631	120	fig|2242.69.peg.1631	Fluoride ion transporter CrcB	98.32	98.32	99.16	99.08
55	1632	129	fig|2242.69.peg.1632	Fluoride ion transporter CrcB	96.88	96.88	99.22	100
55	1633	159	fig|2242.69.peg.1633	hypothetical protein	99.37	99.37	100	100
55	1634	76	fig|2242.69.peg.1634	Transcriptional regulator, AsnC family	100	100	100	100
55	1635	226	fig|2242.69.peg.1635	TrkA-like protein	100	100	100	100
55	1636	80	fig|2242.69.peg.1636	Transcriptional regulator, AsnC family	100	100	100	100
55	1637	153	fig|2242.69.peg.1637	Acetoin dehydrogenase E1 component alpha-subunit (EC 2.3.1.190)	100	100	100	99.34
56	1638	37	fig|2242.69.peg.1638	hypothetical protein	83.87	83.87	83.87	100
58	1642	233	fig|2242.69.peg.1642	Trk potassium uptake system protein TrkA	99.57	99.57	99.57	100
58	1643	112	fig|2242.69.peg.1643	Gas vesicle protein GvpO	100	100	100	100
58	1644	345	fig|2242.69.peg.1644	Gas vesicle protein GvpN	99.71	99.71	99.71	100
58	1645	286	fig|2242.69.peg.1645	Gas vesicle protein GvpC	98.6	98.6	98.6	100
58	1646	80	fig|2242.69.peg.1646	Gas vesicle protein GvpA	100	100	100	100
58	1648	493	fig|2242.69.peg.1648	Gas vesicle protein GvpD	99.59	99.59	99.59	100
58	1649	194	fig|2242.69.peg.1649	Gas vesicle protein GvpE	98.45	98.45	98.45	100
58	1650	218	fig|2242.69.peg.1650	Gas vesicle protein GvpF	99.54	99.54	99.54	100
58	1651	84	fig|2242.69.peg.1651	Gas vesicle protein GvpG	100	100	100	100
58	1652	164	fig|2242.69.peg.1652	Gas vesicle protein GvpH, heat shock protein Hsp20	98.77	98.77	98.77	100
58	1654	99	fig|2242.69.peg.1654	Gas vesicle protein GvpJ	97.96	97.96	97.96	100
58	1655	120	fig|2242.69.peg.1655	Gas vesicle protein GvpK	100	100	100	100
58	1656	280	fig|2242.69.peg.1656	Gas vesicle protein GvpL	98.92	98.92	98.92	100
58	1657	74	fig|2242.69.peg.1657	Gas vesicle protein GvpM	100	100	100	100
58	1658	133	fig|2242.69.peg.1658	hypothetical protein	100	100	100	100
58	1659	331	fig|2242.69.peg.1659	hypothetical protein	100	100	100	100
58	1660	218	fig|2242.69.peg.1660	Trk potassium uptake system protein TrkA	99.54	99.54	99.54	100
58	1663	488	fig|2242.69.peg.1663	Uncharacterized amino acid permease, GabP family	99.18	99.18	99.18	100
58	1665	609	fig|2242.69.peg.1665	Siderophore synthetase superfamily, group C @ Siderophore synthetase component, ligase	97.53	97.53	97.53	100
58	1666	478	fig|2242.69.peg.1666	Siderophore biosynthesis protein, monooxygenase	98.74	98.74	98.74	100
58	1667	237	fig|2242.69.peg.1667	Siderophore synthetase small component, acetyltransferase	97.46	97.46	97.46	100
58	1668	608	fig|2242.69.peg.1668	Siderophore synthetase superfamily, group A @ Siderophore synthetase large component, acetyltransferase	98.35	98.35	98.35	100
59	1671	82	fig|2242.69.peg.1671	hypothetical protein	82.72	82.72	98.77	100
60	1672	703	fig|2242.69.peg.1672	Uncharacterized amino acid permease, GabP family	99.86	99.86	99.86	99.68
60	1673	602	fig|2242.69.peg.1673	DNA mismatch repair protein MutS	99.17	99.17	99.34	100
61	1674	694	fig|2242.69.peg.1674	Uncharacterized ATP-dependent helicase AF1149	99.57	99.57	99.57	100
61	1675	248	fig|2242.69.peg.1675	Phosphoesterase	99.19	99.19	99.19	100
61	1677	424	fig|2242.69.peg.1677	Replication protein A (two OB fold, one zinc finger)	99.29	99.29	99.29	100
61	1678	221	fig|2242.69.peg.1678	2,5-diamino-6-ribosylamino-pyrimidinone 5-phosphate reductase, fungal/archaeal (EC 1.1.1.302)	100	100	100	100
61	1679	95	fig|2242.69.peg.1679	hypothetical protein	100	100	100	100
61	1680	363	fig|2242.69.peg.1680	Thioredoxin reductase (EC 1.8.1.9)	100	100	100	100
61	1681	95	fig|2242.69.peg.1681	Uncharacterized protein MJ0273	100	100	100	100
61	1682	61	fig|2242.69.peg.1682	hypothetical protein	100	100	100	100
61	1683	133	fig|2242.69.peg.1683	Eukaryotic translation initiation factor 2 beta subunit	100	100	100	100
61	1684	81	fig|2242.69.peg.1684	hypothetical protein	100	100	100	100
61	1685	128	fig|2242.69.peg.1685	hypothetical protein	100	100	100	100
61	1686	302	fig|2242.69.peg.1686	8-oxoguanine DNA glycosylase	99.67	99.67	99.34	100
61	1687	298	fig|2242.69.peg.1687	hypothetical protein	98.99	98.99	98.99	100
61	1690	503	fig|2242.69.peg.1690	NAD(P)H-hydrate epimerase (EC 5.1.99.6) / ADP-dependent (S)-NAD(P)H-hydrate dehydratase (EC 4.2.1.136)	98.54	98.54	98.74	99.8
61	1691	165	fig|2242.69.peg.1691	Cyclic pyranopterin monophosphate synthase (EC 4.6.1.17)	99.39	99.39	95.68	100
61	1692	436	fig|2242.69.peg.1692	Ribosome LSU-associated GTP-binding protein HflX	99.54	99.54	99.54	100
63	1701	374	fig|2242.69.peg.1701	hypothetical protein	97.32	97.32	93.83	100
63	1702	372	fig|2242.69.peg.1702	hypothetical protein	98.11	98.11	80.34	100
63	1704	579	fig|2242.69.peg.1704	hypothetical protein	96.71	96.71	84.6	100
63	1709	56	fig|2242.69.peg.1709	hypothetical protein	80	80	80	100
63	1710	99	fig|2242.69.peg.1710	Transcriptional regulator, PadR family	82.22	82.22	82.22	100
64	1712	184	fig|2242.69.peg.1712	hypothetical protein	100	100	100	100
64	1713	357	fig|2242.69.peg.1713	hypothetical protein	99.16	99.16	99.16	100
64	1714	599	fig|2242.69.peg.1714	hypothetical protein	99.67	99.67	99.16	100
64	1715	356	fig|2242.69.peg.1715	LPS biosynthesis	99.72	99.72	99.72	100
64	1716	816	fig|2242.69.peg.1716	Dihydrofolate synthase (EC 6.3.2.12) @ Folylpolyglutamate synthase (EC 6.3.2.17) / Alternative dihydrofolate reductase 2 / Dihydropteroate synthase (EC 2.5.1.15)	99.39	99.39	99.51	100
64	1717	539	fig|2242.69.peg.1717	Phosphoribosylglycinamide formyltransferase (EC 2.1.2.2) / Phosphoribosylaminoimidazolecarboxamide formyltransferase (EC 2.1.2.3)	99.63	99.63	99.63	100
64	1718	459	fig|2242.69.peg.1718	Adenylosuccinate lyase (EC 4.3.2.2) @ SAICAR lyase (EC 4.3.2.2)	99.56	99.56	99.56	100
64	1719	214	fig|2242.69.peg.1719	hypothetical protein	100	100	100	100
64	1720	166	fig|2242.69.peg.1720	hypothetical protein	100	100	99.39	100
64	1721	63	fig|2242.69.peg.1721	hypothetical protein	100	100	100	100
64	1722	160	fig|2242.69.peg.1722	archaeosine tRNA-ribosyltransferase (EC 2.4.2.-) PUA domain	100	100	100	100
64	1723	436	fig|2242.69.peg.1723	Cytochrome P450	100	100	100	100
64	1724	128	fig|2242.69.peg.1724	Nascent polypeptide-associated complex protein	90.77	90.77	94.62	100
64	1725	239	fig|2242.69.peg.1725	tRNA (adenine(57)-N(1)/adenine(58)-N(1))-methyltransferase (EC 2.1.1.219)	100	100	100	100
64	1726	105	fig|2242.69.peg.1726	Transcription factor S	100	100	100	100
64	1727	421	fig|2242.69.peg.1727	Uncharacterized MFS-type transporter	100	100	100	100
64	1728	257	fig|2242.69.peg.1728	Enoyl-CoA hydratase (EC 4.2.1.17)	99.22	99.22	99.22	99.61
64	1729	162	fig|2242.69.peg.1729	hypothetical protein	99.38	99.38	99.38	98.64
64	1730	342	fig|2242.69.peg.1730	hypothetical protein	98.53	98.53	98.53	100
64	1731	143	fig|2242.69.peg.1731	Diadenosine 5'5'''-P1,P4-tetraphosphate pyrophosphohydrolase	100	100	100	100
64	1732	112	fig|2242.69.peg.1732	hypothetical protein	100	100	100	100
64	1733	89	fig|2242.69.peg.1733	hypothetical protein	100	100	100	100
64	1734	522	fig|2242.69.peg.1734	Na+/H+ antiporter	100	100	100	100
64	1735	427	fig|2242.69.peg.1735	hypothetical protein	98.59	98.59	98.59	100
64	1736	457	fig|2242.69.peg.1736	Digeranylgeranylglycerophospholipid reductase	100	100	100	98.25
64	1737	110	fig|2242.69.peg.1737	soluble [2Fe-2S] ferredoxin	100	100	100	100
64	1738	377	fig|2242.69.peg.1738	MBL-fold metallo-hydrolase superfamily	98.94	98.94	98.94	100
64	1739	212	fig|2242.69.peg.1739	hypothetical protein	100	100	100	100
64	1740	413	fig|2242.69.peg.1740	D-xylonate dehydratase (EC 4.2.1.82)	99.03	99.03	99.03	100
64	1741	314	fig|2242.69.peg.1741	2-dehydro-3-deoxyphosphogluconate aldolase (EC 4.1.2.14)	99.01	99.04	99.04	99.28
64	1742	403	fig|2242.69.peg.1742	hypothetical protein	99.25	99.25	99.25	100
64	1743	357	fig|2242.69.peg.1743	Glucose 1-dehydrogenase (EC 1.1.1.47)	100	100	100	100
64	1745	135	fig|2242.69.peg.1745	Glutaredoxin-related protein	100	100	100	100
64	1746	227	fig|2242.69.peg.1746	Phosphate transport system regulatory protein PhoU	99.56	99.56	100	100
64	1747	282	fig|2242.69.peg.1747	Phosphate ABC transporter, ATP-binding protein PstB (TC 3.A.1.7.1)	100	100	100	100
64	1748	567	fig|2242.69.peg.1748	Phosphate ABC transporter, permease protein PstA (TC 3.A.1.7.1)	99.29	99.29	99.29	100
64	1749	320	fig|2242.69.peg.1749	Phosphate ABC transporter, permease protein PstC (TC 3.A.1.7.1)	100	100	100	100
64	1750	345	fig|2242.69.peg.1750	Phosphate ABC transporter, substrate-binding protein PstS (TC 3.A.1.7.1)	98.84	98.84	99.13	100
64	1751	335	fig|2242.69.peg.1751	phosphate regulatory protein homolog	99.7	99.7	99.7	100
64	1752	324	fig|2242.69.peg.1752	nodulation protein	99.69	99.69	99.69	100
64	1755	437	fig|2242.69.peg.1755	Aspartyl-tRNA synthetase (EC 6.1.1.12) @ Aspartyl-tRNA(Asn) synthetase (EC 6.1.1.23)	100	100	100	98.81
64	1756	95	fig|2242.69.peg.1756	Transcriptional regulator, MarR family	100	100	100	100
64	1757	206	fig|2242.69.peg.1757	hypothetical protein	99.51	99.51	99.51	100
64	1758	297	fig|2242.69.peg.1758	hypothetical protein	99.32	99.32	99.32	100
64	1759	284	fig|2242.69.peg.1759	hypothetical protein	100	100	100	98.97
64	1761	411	fig|2242.69.peg.1761	Digeranylgeranylglycerophospholipid reductase	99.27	99.27	99.27	100
64	1762	561	fig|2242.69.peg.1762	hypothetical protein	99.64	99.64	99.64	100
64	1763	253	fig|2242.69.peg.1763	Efflux ABC transporter, ATP-binding protein	97.22	97.22	97.22	100
64	1764	67	fig|2242.69.peg.1764	Transcriptional regulator, Xre family	100	100	100	100
64	1765	139	fig|2242.69.peg.1765	hypothetical protein	99.28	99.28	99.28	100
64	1767	290	fig|2242.69.peg.1767	2-oxoglutarate/2-oxoacid ferredoxin oxidoreductase, beta subunit (EC 1.2.7.-)	100	100	100	99.65
64	1768	583	fig|2242.69.peg.1768	2-oxoglutarate/2-oxoacid ferredoxin oxidoreductase, gamma subunit (EC 1.2.7.-) / 2-oxoglutarate/2-oxoacid ferredoxin oxidoreductase, alpha subunit (EC 1.2.7.-)	100	100	100	99.28
64	1769	215	fig|2242.69.peg.1769	FAD/NAD binding oxidoreductase (EC 1.18.1.3)	100	100	100	100
64	1771	130	fig|2242.69.peg.1771	Methylmalonyl-CoA epimerase (EC 5.1.99.1)	98.45	98.45	98.45	100
64	1772	317	fig|2242.69.peg.1772	probable oxidoreductase/Short-chain dehydrogenase	99.37	99.37	99.37	99.63
64	1773	672	fig|2242.69.peg.1773	Methylmalonyl-CoA mutase (EC 5.4.99.2)	100	99.82	99.82	99.61
64	1774	190	fig|2242.69.peg.1774	hypothetical protein	99.47	99.47	99.47	98.29
64	1775	395	fig|2242.69.peg.1775	hypothetical protein	98.73	98.73	98.73	99.75
64	1776	657	fig|2242.69.peg.1776	Acetyl-CoA synthetase (EC 6.2.1.1)	99.24	99.24	99.24	99.67
64	1778	192	fig|2242.69.peg.1778	Acetyltransferase	98.95	98.95	98.95	99.47
64	1779	192	fig|2242.69.peg.1779	hypothetical protein	99.48	99.48	99.48	100
64	1781	392	fig|2242.69.peg.1781	Chaperone protein DnaJ	99.74	99.74	99.74	97.75
64	1782	630	fig|2242.69.peg.1782	Chaperone protein DnaK	100	100	100	100
64	1784	232	fig|2242.69.peg.1784	hypothetical protein	98.7	98.7	98.7	100
64	1785	211	fig|2242.69.peg.1785	Heat shock protein GrpE	99.52	99.52	99.52	100
64	1787	169	fig|2242.69.peg.1787	hypothetical protein	100	100	100	100
64	1788	304	fig|2242.69.peg.1788	tRNA m5C48-49 methylase	99.67	99.67	99.67	100
64	1789	249	fig|2242.69.peg.1789	FIG00137952: Uncharacterized protein (ATP-grasp superfamily)	100	100	100	100
64	1790	390	fig|2242.69.peg.1790	Uncharacterized MFS-type transporter	100	100	100	100
64	1791	374	fig|2242.69.peg.1791	Aspartate aminotransferase	99.2	99.2	99.2	100
64	1792	263	fig|2242.69.peg.1792	Methyltransferase type 11	99.24	99.24	99.24	100
64	1793	394	fig|2242.69.peg.1793	GTP-binding and nucleic acid-binding protein YchF	99.49	99.49	99.49	100
64	1794	367	fig|2242.69.peg.1794	hypothetical protein	96.39	96.39	96.46	100
64	1797	291	fig|2242.69.peg.1797	Uncharacterized protein AF1362	99.31	99.31	99.31	99.66
64	1798	66	fig|2242.69.peg.1798	hypothetical protein	100	100	100	100
64	1799	46	fig|2242.69.peg.1799	hypothetical protein	100	100	100	100
64	1800	39	fig|2242.69.peg.1800	Proteasome-activating AAA-ATPase (PAN), archaeal	100	100	100	100
65	1806	356	fig|2242.69.peg.1806	ParA-like protein	89.33	89.33	100	99.7
65	1810	146	fig|2242.69.peg.1810	hypothetical protein	95.17	93.1	100	100
65	1811	86	fig|2242.69.peg.1811	hypothetical protein	92.94	92.94	100	100
65	1812	54	fig|2242.69.peg.1812	hypothetical protein	100	100	100	100
65	1813	44	fig|2242.69.peg.1813	hypothetical protein	100	100	100	100
65	1814	300	fig|2242.69.peg.1814	hypothetical protein	100	100	100	100
65	1815	118	fig|2242.69.peg.1815	hypothetical protein	100	100	100	100
65	1816	265	fig|2242.69.peg.1816	Origin of replication recognition protein @ Cell division control protein 6	100	99.62	100	100
66	1818	277	fig|2242.69.peg.1818	hypothetical protein	99.64	99.64	99.64	100
66	1819	158	fig|2242.69.peg.1819	hypothetical protein	98.73	98.73	98.73	100
66	1820	132	fig|2242.69.peg.1820	SSU ribosomal protein S6e	99.24	99.24	99.24	100
66	1821	490	fig|2242.69.peg.1821	Aldehyde dehydrogenase (EC 1.2.1.3)	100	100	100	100
66	1822	411	fig|2242.69.peg.1822	5'->3' exoribonuclease	99.27	99.27	99.27	100
66	1823	44	fig|2242.69.peg.1823	hypothetical protein	95.35	95.35	95.35	100
66	1824	66	fig|2242.69.peg.1824	hypothetical protein	100	100	100	100
66	1825	267	fig|2242.69.peg.1825	hypothetical protein	99.62	99.62	99.62	100
66	1827	104	fig|2242.69.peg.1827	hypothetical protein	100	100	100	100
66	1828	350	fig|2242.69.peg.1828	Dihydroorotate dehydrogenase (quinone) (EC 1.3.5.2)	99.43	99.43	99.43	100
66	1829	568	fig|2242.69.peg.1829	Phenylalanyl-tRNA synthetase beta chain (EC 6.1.1.20)	99.82	99.82	99.82	100
66	1830	503	fig|2242.69.peg.1830	Phenylalanyl-tRNA synthetase alpha chain (EC 6.1.1.20)	99.6	99.6	99.6	100
66	1831	73	fig|2242.69.peg.1831	dNTP triphosphohydrolase, broad substrate specificity	100	100	100	100
67	1833	457	fig|2242.69.peg.1833	hypothetical protein	99.12	99.12	99.12	100
67	1834	392	fig|2242.69.peg.1834	Aminopeptidase YpdF (MP-, MA-, MS-, AP-, NP- specific)	98.98	98.98	98.98	100
67	1835	431	fig|2242.69.peg.1835	3-phosphoshikimate 1-carboxyvinyltransferase (EC 2.5.1.19)	98.37	98.37	98.37	99.07
67	1837	395	fig|2242.69.peg.1837	Chorismate synthase (EC 4.2.3.5)	98.73	98.73	98.73	100
67	1838	69	fig|2242.69.peg.1838	hypothetical protein	100	100	100	100
67	1839	211	fig|2242.69.peg.1839	Uracil DNA glycosylase superfamily protein	100	100	100	100
67	1840	67	fig|2242.69.peg.1840	hypothetical protein	96.97	96.97	96.97	100
67	1841	254	fig|2242.69.peg.1841	hypothetical protein	98.81	98.81	98.81	100
67	1842	398	fig|2242.69.peg.1842	Origin of replication recognition protein @ Cell division control protein 6	100	100	100	100
68	1843	121	fig|2242.69.peg.1843	hypothetical protein	92.73	92.73	99.17	94.55
69	1854	478	fig|2242.69.peg.1854	Thiamin ABC transporter, transmembrane component	98.95	98.95	99.21	100
69	1855	353	fig|2242.69.peg.1855	Thiamin ABC transporter, substrate-binding component	99.72	99.72	99.43	100
69	1856	258	fig|2242.69.peg.1856	Thiosulfate sulfurtransferase, rhodanese (EC 2.8.1.1)	99.22	99.22	99.22	100
69	1857	294	fig|2242.69.peg.1857	Thiosulfate sulfurtransferase, rhodanese (EC 2.8.1.1)	99.32	99.32	98.94	100
69	1858	211	fig|2242.69.peg.1858	hypothetical protein	99.52	99.52	100	100
69	1859	690	fig|2242.69.peg.1859	Excinuclease ABC subunit B	100	100	100	100
69	1860	363	fig|2242.69.peg.1860	hypothetical protein	99.17	99.17	99.17	100
69	1861	145	fig|2242.69.peg.1861	hypothetical protein	100	100	100	100
69	1862	59	fig|2242.69.peg.1862	hypothetical protein	91.38	91.38	89.66	100
69	1863	791	fig|2242.69.peg.1863	Ribonucleotide reductase of class Ia (aerobic), alpha subunit (EC 1.17.4.1)	98.99	98.99	99.24	100
69	1864	332	fig|2242.69.peg.1864	Ribonucleotide reductase of class Ia (aerobic), beta subunit (EC 1.17.4.1)	99.7	99.7	99.4	100
69	1865	591	fig|2242.69.peg.1865	Excinuclease ABC subunit C	98.98	98.98	99.66	100
69	1866	220	fig|2242.69.peg.1866	hypothetical protein	100	100	99.09	100
69	1867	85	fig|2242.69.peg.1867	hypothetical protein	100	100	100	100
69	1868	305	fig|2242.69.peg.1868	Efflux ABC transporter, ATP-binding protein	99.67	99.67	99.67	100
69	1869	265	fig|2242.69.peg.1869	NosY-like protein	96.6	96.6	100	100
69	1870	132	fig|2242.69.peg.1870	hypothetical protein	99.24	99.24	100	100
69	1871	395	fig|2242.69.peg.1871	Aspartokinase (EC 2.7.2.4)	100	100	99.75	99.75
69	1873	228	fig|2242.69.peg.1873	DNA repair protein	99.56	99.56	99.56	100
69	1874	195	fig|2242.69.peg.1874	IMP cyclohydrolase (EC 3.5.4.10) [alternate form]	98.97	98.97	99.48	100
69	1876	784	fig|2242.69.peg.1876	Putative ski2-type helicase MJ1124	99.36	99.36	99.62	100
69	1877	83	fig|2242.69.peg.1877	hypothetical protein	100	100	98.78	100
69	1878	305	fig|2242.69.peg.1878	Malate dehydrogenase (EC 1.1.1.37)	100	100	99.67	99.67
69	1880	183	fig|2242.69.peg.1880	hypothetical protein	97.8	97.8	97.27	100
69	1882	343	fig|2242.69.peg.1882	Oligopeptide transport ATP-binding protein OppD (TC 3.A.1.5.1)	99.71	99.71	100	100
69	1883	387	fig|2242.69.peg.1883	ABC transporter, permease protein 2 (cluster 5, nickel/peptides/opines)	99.22	99.22	99.74	100
69	1884	327	fig|2242.69.peg.1884	Oligopeptide transport system permease protein OppB (TC 3.A.1.5.1)	100	100	99.69	100
69	1885	654	fig|2242.69.peg.1885	Oligopeptide ABC transporter, periplasmic oligopeptide-binding protein OppA (TC 3.A.1.5.1)	98.16	98.16	98.16	100
69	1886	785	fig|2242.69.peg.1886	ATP-dependent RNA helicase homolog eIF-4A	99.49	99.49	99.36	100
70	1888	90	fig|2242.69.peg.1888	Proteasome-activating AAA-ATPase (PAN), archaeal	100	100	100	100
70	1889	77	fig|2242.69.peg.1889	hypothetical protein	98.68	98.68	98.68	100
70	1890	388	fig|2242.69.peg.1890	DNA double-strand break repair protein Mre11	99.22	99.22	99.22	97.67
70	1891	884	fig|2242.69.peg.1891	DNA double-strand break repair Rad50 ATPase	99.77	99.77	99.77	100
70	1892	84	fig|2242.69.peg.1892	hypothetical protein	100	100	100	100
70	1893	143	fig|2242.69.peg.1893	hypothetical protein	100	100	100	100
70	1894	94	fig|2242.69.peg.1894	hypothetical protein	100	100	100	100
70	1895	62	fig|2242.69.peg.1895	hypothetical protein	100	100	100	100
70	1896	902	fig|2242.69.peg.1896	Archaeal DNA polymerase I (EC 2.7.7.7)	99.45	99.45	99.45	100
70	1897	248	fig|2242.69.peg.1897	3-oxoacyl-[acyl-carrier protein] reductase (EC 1.1.1.100)	100	100	100	100
70	1898	309	fig|2242.69.peg.1898	Iron-sulfur cluster assembly ATPase protein SufC	99.68	99.68	99.68	100
70	1899	475	fig|2242.69.peg.1899	Iron-sulfur cluster assembly protein SufB	100	100	100	100
70	1900	405	fig|2242.69.peg.1900	Iron-sulfur cluster assembly protein SufD	99.75	99.75	99.75	100
70	1901	169	fig|2242.69.peg.1901	hypothetical protein	100	100	100	99.4
70	1902	145	fig|2242.69.peg.1902	Iron-dependent repressor	100	100	100	100
70	1903	102	fig|2242.69.peg.1903	hypothetical protein	100	100	100	100
70	1904	238	fig|2242.69.peg.1904	DUF124 domain-containing protein	100	100	100	100
70	1905	287	fig|2242.69.peg.1905	hypothetical protein	99.56	99.56	99.56	99.56
70	1906	230	fig|2242.69.peg.1906	hypothetical protein	100	100	100	100
70	1907	226	fig|2242.69.peg.1907	Mn-dependent transcriptional regulator MntR	100	100	100	100
70	1908	905	fig|2242.69.peg.1908	TRAP transporter, 4TM/12TM fusion protein, unknown substrate 1	99.23	99.23	99.23	95.1
70	1909	164	fig|2242.69.peg.1909	DUF1850 domain-containing protein	98.77	98.77	98.77	100
70	1910	319	fig|2242.69.peg.1910	TRAP transporter solute receptor, unknown substrate 1	99.69	99.69	99.69	100
70	1911	399	fig|2242.69.peg.1911	Threonine-synthase-like protein 2	99.5	99.5	99.5	99.57
70	1913	235	fig|2242.69.peg.1913	hypothetical protein	99.57	99.57	99.57	100
70	1914	200	fig|2242.69.peg.1914	hypothetical protein	99.5	99.5	99.5	100
70	1915	251	fig|2242.69.peg.1915	FIG00137952: Uncharacterized protein (ATP-grasp superfamily)	100	100	100	99.34
70	1916	61	fig|2242.69.peg.1916	Ribosome biogenesis protein Nop10	100	100	100	100
70	1917	268	fig|2242.69.peg.1917	Eukaryotic translation initiation factor 2 alpha subunit	99.63	99.63	100	100
70	1918	58	fig|2242.69.peg.1918	SSU ribosomal protein S27e	100	100	100	100
70	1919	62	fig|2242.69.peg.1919	LSU ribosomal protein L44e	100	100	100	100
70	1921	841	fig|2242.69.peg.1921	hypothetical protein	99.05	99.05	98.81	100
70	1922	519	fig|2242.69.peg.1922	succinoglycan biosynthesis transport protein	99.61	99.61	99.61	100
70	1923	227	fig|2242.69.peg.1923	Intracellular protease	98.67	98.67	98.67	100
70	1924	189	fig|2242.69.peg.1924	Adenine phosphoribosyltransferase (EC 2.4.2.7)	100	100	100	100
70	1925	595	fig|2242.69.peg.1925	Na(+) H(+) antiporter subunit A	99.33	99.33	99.33	99.83
70	1926	540	fig|2242.69.peg.1926	Na(+) H(+) antiporter subunit A	99.63	99.63	99.63	100
70	1927	494	fig|2242.69.peg.1927	Na(+) H(+) antiporter subunit D	99.59	99.59	99.59	100
70	1928	119	fig|2242.69.peg.1928	Na(+) H(+) antiporter subunit C	99.15	99.15	99.15	100
70	1929	156	fig|2242.69.peg.1929	Na(+) H(+) antiporter subunit B	99.35	99.35	99.35	100
70	1930	177	fig|2242.69.peg.1930	Na(+) H(+) antiporter subunit B	100	100	100	100
70	1931	109	fig|2242.69.peg.1931	Na(+) H(+) antiporter subunit G	99.07	99.07	99.07	100
70	1932	92	fig|2242.69.peg.1932	Na(+) H(+) antiporter subunit F	100	100	100	100
70	1933	365	fig|2242.69.peg.1933	Na(+) H(+) antiporter subunit E	99.45	99.45	99.45	100
70	1934	393	fig|2242.69.peg.1934	Phosphopantothenoylcysteine decarboxylase (EC 4.1.1.36) / Phosphopantothenoylcysteine synthetase (EC 6.3.2.5)	98.98	98.98	98.98	100
70	1935	164	fig|2242.69.peg.1935	hypothetical protein	100	100	100	100
70	1936	183	fig|2242.69.peg.1936	Halocyanin	99.45	99.45	99.45	100
70	1937	86	fig|2242.69.peg.1937	hypothetical protein	100	100	100	100
70	1938	434	fig|2242.69.peg.1938	Aminopeptidase Y (Arg, Lys, Leu preference) (EC 3.4.11.15)	99.77	99.77	99.77	100
70	1939	245	fig|2242.69.peg.1939	hypothetical protein	100	100	100	99.18
70	1940	147	fig|2242.69.peg.1940	hypothetical protein	100	100	100	100
70	1941	87	fig|2242.69.peg.1941	hypothetical protein	100	100	100	100
70	1942	96	fig|2242.69.peg.1942	hypothetical protein	100	100	100	100
70	1943	255	fig|2242.69.peg.1943	hypothetical protein	99.61	99.61	99.61	100
70	1944	271	fig|2242.69.peg.1944	cytochrome b6	100	100	100	100
70	1945	277	fig|2242.69.peg.1945	hypothetical protein	100	100	100	100
70	1946	129	fig|2242.69.peg.1946	hypothetical protein	100	100	100	100
70	1947	230	fig|2242.69.peg.1947	Halocyanin	100	100	100	100
70	1948	304	fig|2242.69.peg.1948	hypothetical protein	99.01	99.01	99.01	100
70	1949	163	fig|2242.69.peg.1949	hypothetical protein	98.15	98.15	98.15	100
70	1950	215	fig|2242.69.peg.1950	Transcriptional regulator, ArsR family	98.13	98.13	98.13	100
70	1951	228	fig|2242.69.peg.1951	Endonuclease III (EC 4.2.99.18)	98.68	98.68	98.24	100
70	1952	326	fig|2242.69.peg.1952	Phosphomevalonate decarboxylase (EC 4.1.1.99)	99.69	99.69	99.69	100
70	1953	65	fig|2242.69.peg.1953	hypothetical protein	98.44	98.44	98.44	100
70	1954	109	fig|2242.69.peg.1954	hypothetical protein	99.07	99.07	99.07	100
70	1955	205	fig|2242.69.peg.1955	hypothetical protein	97.06	97.06	97.06	100
70	1956	253	fig|2242.69.peg.1956	hypothetical protein	99.6	99.6	99.6	100
70	1957	135	fig|2242.69.peg.1957	hypothetical protein	100	99.25	100	100
70	1958	370	fig|2242.69.peg.1958	hypothetical protein	99.46	99.46	99.46	99.22
70	1959	361	fig|2242.69.peg.1959	hypothetical protein	99.72	99.72	99.72	99.6
70	1960	94	fig|2242.69.peg.1960	Ribonuclease P protein component 4 (EC 3.1.26.5)	100	100	100	100
70	1962	154	fig|2242.69.peg.1962	Universal stress protein family	99.35	99.35	99.35	100
70	1964	94	fig|2242.69.peg.1964	hypothetical protein	100	100	100	100
70	1965	327	fig|2242.69.peg.1965	Cystathionine beta-synthase (EC 4.2.1.22)	100	100	100	100
70	1966	138	fig|2242.69.peg.1966	hypothetical protein	97.81	97.81	97.81	100
70	1967	216	fig|2242.69.peg.1967	hypothetical protein	100	100	100	100
70	1968	281	fig|2242.69.peg.1968	Digeranylgeranylglyceryl phosphate synthase (EC 2.5.1.42)	100	100	100	100
70	1973	84	fig|2242.69.peg.1973	hypothetical protein	97.59	97.59	97.59	100
70	1974	790	fig|2242.69.peg.1974	hypothetical protein	99.62	99.62	99.62	100
70	1975	546	fig|2242.69.peg.1975	Potassium channel protein	99.82	99.82	99.82	100
70	1976	309	fig|2242.69.peg.1976	hypothetical protein	99.68	99.68	99.68	100
70	1977	301	fig|2242.69.peg.1977	hypothetical protein	99.33	99.33	99.33	99.67
70	1978	343	fig|2242.69.peg.1978	Renalase (EC 1.6.3.5), oxidases 1,2-dihydro- and 1,6-dihydro- beta-NAD(P)H isomers back to NAD(P)	97.66	97.66	97.37	100
70	1980	144	fig|2242.69.peg.1980	hypothetical protein	97.2	97.2	97.2	100
70	1981	158	fig|2242.69.peg.1981	Enoyl-CoA hydratase II 1 (EC 4.2.1.17)	100	100	100	100
70	1982	304	fig|2242.69.peg.1982	Similar to citrate lyase beta chain, 3	99.3	99.3	99.65	100
70	1983	418	fig|2242.69.peg.1983	NAD-specific glutamate dehydrogenase (EC 1.4.1.2); NADP-specific glutamate dehydrogenase (EC 1.4.1.4)	99.76	99.76	99.76	100
70	1984	381	fig|2242.69.peg.1984	Biosynthetic Aromatic amino acid aminotransferase alpha (EC 2.6.1.57) @ Aspartate aminotransferase (EC 2.6.1.1)	99.47	99.47	99.47	100
70	1986	582	fig|2242.69.peg.1986	hypothetical protein	99.48	99.48	99.48	100
70	1987	384	fig|2242.69.peg.1987	N5-carboxyaminoimidazole ribonucleotide synthase (EC 6.3.4.18)	98.69	98.69	98.69	100
70	1988	204	fig|2242.69.peg.1988	N5-carboxyaminoimidazole ribonucleotide mutase (EC 5.4.99.18)	99.51	99.51	99.51	100
70	1989	137	fig|2242.69.peg.1989	NADH ubiquinone oxidoreductase chain A (EC 1.6.5.3)	100	100	100	100
70	1990	236	fig|2242.69.peg.1990	NADH-ubiquinone oxidoreductase chain B (EC 1.6.5.3)	100	100	100	100
70	1991	563	fig|2242.69.peg.1991	NADH-ubiquinone oxidoreductase chain C (EC 1.6.5.3) / NADH-ubiquinone oxidoreductase chain D (EC 1.6.5.3)	100	100	100	100
70	1992	352	fig|2242.69.peg.1992	NADH-ubiquinone oxidoreductase chain H (EC 1.6.5.3)	100	100	100	100
70	1993	154	fig|2242.69.peg.1993	NADH-ubiquinone oxidoreductase chain I (EC 1.6.5.3)	100	100	100	100
70	1994	87	fig|2242.69.peg.1994	NADH-ubiquinone oxidoreductase chain J (EC 1.6.5.3)	100	100	100	100
70	1995	103	fig|2242.69.peg.1995	hypothetical protein	100	100	100	100
70	1996	101	fig|2242.69.peg.1996	NADH-ubiquinone oxidoreductase chain K (EC 1.6.5.3)	100	100	100	100
70	1997	693	fig|2242.69.peg.1997	NADH-ubiquinone oxidoreductase chain L (EC 1.6.5.3)	100	100	100	99.71
70	1998	520	fig|2242.69.peg.1998	NADH-ubiquinone oxidoreductase chain M (EC 1.6.5.3)	99.81	99.81	99.81	100
70	1999	496	fig|2242.69.peg.1999	NADH-ubiquinone oxidoreductase chain N (EC 1.6.5.3)	99.39	99.39	99.39	100
70	2000	478	fig|2242.69.peg.2000	Kef-type K+ transport systems (NAD-binding component fused to domain related to exopolyphosphatase)	99.79	99.79	99.79	99.79
70	2001	273	fig|2242.69.peg.2001	CBS/parB domain-containing protein	100	100	100	100
70	2002	50	fig|2242.69.peg.2002	hypothetical protein	89.8	89.8	89.8	100
70	2003	573	fig|2242.69.peg.2003	Methylmalonyl-CoA mutase (EC 5.4.99.2)	100	100	100	100
70	2004	248	fig|2242.69.peg.2004	hypothetical protein	98.38	98.38	98.38	100
70	2005	80	fig|2242.69.peg.2005	hypothetical protein	98.73	98.73	98.73	100
70	2006	42	fig|2242.69.peg.2006	hypothetical protein	100	100	100	100
70	2007	594	fig|2242.69.peg.2007	Cytochrome c oxidase polypeptide I (EC 1.9.3.1)	100	100	100	100
70	2008	76	fig|2242.69.peg.2008	hypothetical protein	100	100	98.67	100
70	2009	121	fig|2242.69.peg.2009	hypothetical protein	99.17	99.17	99.17	100
70	2010	286	fig|2242.69.peg.2010	Cytochrome c oxidase polypeptide III (EC 1.9.3.1)	99.65	99.65	98.6	100
70	2011	283	fig|2242.69.peg.2011	Biotin--protein ligase (EC 6.3.4.9)(EC 6.3.4.10)(EC 6.3.4.11)(EC 6.3.4.15)	99.65	99.65	98.94	100
70	2012	256	fig|2242.69.peg.2012	Cytochrome c oxidase polypeptide II (EC 1.9.3.1)	99.61	99.61	98.43	100
70	2013	484	fig|2242.69.peg.2013	Heme A synthase, compact archaeal variant cCtaA / Heme O synthase, protoheme IX farnesyltransferase, COX10-CtaB	99.38	99.38	99.38	100
71	2015	282	fig|2242.69.peg.2015	hypothetical protein	100	100	100	100
71	2016	76	fig|2242.69.peg.2016	hypothetical protein	100	100	100	100
71	2017	49	fig|2242.69.peg.2017	hypothetical protein	100	100	100	100
72	2021	161	fig|2242.69.peg.2021	Transcription initiation factor B	100	100	100	100
72	2022	196	fig|2242.69.peg.2022	HoxA-like transcriptional regulator	99.49	99.49	99.49	100
72	2023	638	fig|2242.69.peg.2023	hypothetical protein	99.84	99.84	99.84	100
72	2024	148	fig|2242.69.peg.2024	hypothetical protein	98.64	98.64	98.64	100
72	2025	75	fig|2242.69.peg.2025	hypothetical protein	100	100	100	100
72	2026	211	fig|2242.69.peg.2026	hypothetical protein	99.52	99.52	99.52	100
72	2027	101	fig|2242.69.peg.2027	hypothetical protein	100	100	100	100
72	2028	235	fig|2242.69.peg.2028	hypothetical protein	100	100	100	100
72	2029	158	fig|2242.69.peg.2029	hypothetical protein	100	100	100	100
72	2030	661	fig|2242.69.peg.2030	FIG004684: SpoVR-like protein	99.55	99.55	99.55	100
72	2032	757	fig|2242.69.peg.2032	Serine protein kinase	100	100	100	100
72	2033	686	fig|2242.69.peg.2033	Serine protein kinase (prkA protein), P-loop containing	100	100	100	100
72	2034	240	fig|2242.69.peg.2034	hypothetical protein	100	100	100	100
72	2036	315	fig|2242.69.peg.2036	UDP-glucose 4-epimerase (EC 5.1.3.2)	99.04	99.04	99.04	100
72	2037	393	fig|2242.69.peg.2037	anion permease	99.74	99.74	99.74	100
72	2038	268	fig|2242.69.peg.2038	hypothetical protein	99.63	99.63	99.63	100
72	2039	193	fig|2242.69.peg.2039	tRNA (cytidine(56)-2'-O)-methyltransferase (EC 2.1.1.206)	98.96	98.96	98.96	100
72	2040	182	fig|2242.69.peg.2040	Archaeal transcription factor E	99.45	99.45	99.45	100
72	2041	224	fig|2242.69.peg.2041	Uncharacterized protein PH0618	100	100	100	100
72	2043	232	fig|2242.69.peg.2043	ADP-ribose pyrophosphatase of COG1058 family (EC 3.6.1.13)	99.57	99.57	99.57	100
72	2044	38	fig|2242.69.peg.2044	hypothetical protein	100	100	100	100
72	2045	209	fig|2242.69.peg.2045	Undecaprenyl-diphosphatase BcrC (EC 3.6.1.27), conveys bacitracin resistance	98.08	98.08	98.08	100
72	2046	359	fig|2242.69.peg.2046	hypothetical protein	99.72	99.72	99.72	100
72	2047	59	fig|2242.69.peg.2047	hypothetical protein	100	100	100	100
72	2048	343	fig|2242.69.peg.2048	phosphate regulatory protein homolog	100	100	100	100
72	2049	60	fig|2242.69.peg.2049	hypothetical protein	100	100	100	100
72	2050	75	fig|2242.69.peg.2050	hypothetical protein	100	100	100	100
72	2052	504	fig|2242.69.peg.2052	Aldehyde dehydrogenase B (EC 1.2.1.22)	100	100	100	100
72	2053	283	fig|2242.69.peg.2053	hypothetical protein	99.29	99.29	99.29	100
72	2054	380	fig|2242.69.peg.2054	Acyl-CoA dehydrogenase	99.74	99.74	99.74	100
72	2055	147	fig|2242.69.peg.2055	FMN adenylyltransferase, type 3 archaeal (EC 2.7.7.2)	99.31	99.31	99.31	100
72	2057	631	fig|2242.69.peg.2057	Uncharacterized protein MJ1198	99.68	99.68	99.68	100
74	2061	341	fig|2242.69.peg.2061	Trk potassium uptake system protein TrkH	100	100	99.71	100
74	2062	63	fig|2242.69.peg.2062	hypothetical protein	96.77	96.77	96.77	100
74	2063	706	fig|2242.69.peg.2063	hypothetical protein	95.6	95.6	95.6	100
74	2072	154	fig|2242.69.peg.2072	hypothetical protein	97.39	97.39	97.39	100
74	2073	181	fig|2242.69.peg.2073	hypothetical protein	100	100	100	100
74	2074	166	fig|2242.69.peg.2074	Deoxyuridine 5'-triphosphate nucleotidohydrolase (EC 3.6.1.23)	100	100	100	100
74	2075	525	fig|2242.69.peg.2075	hypothetical protein	99.43	99.43	99.62	100
74	2076	662	fig|2242.69.peg.2076	Aconitate hydratase (EC 4.2.1.3)	100	100	100	100
74	2080	146	fig|2242.69.peg.2080	iron-dependent repressor homolog	99.31	99.31	99.31	100
74	2081	193	fig|2242.69.peg.2081	ADP-ribose pyrophosphatase (EC 3.6.1.13)	100	100	100	100
74	2082	65	fig|2242.69.peg.2082	hypothetical protein	98.44	98.44	98.44	100
74	2083	121	fig|2242.69.peg.2083	hypothetical protein	99.17	99.17	99.17	100
74	2084	98	fig|2242.69.peg.2084	Translation initiation factor SUI1-related protein	100	100	100	100
74	2085	67	fig|2242.69.peg.2085	hypothetical protein	98.48	98.48	98.48	100
74	2086	254	fig|2242.69.peg.2086	Coenzyme F420-0:L-glutamate ligase (EC 6.3.2.31) @ F420-1:L-glutamate ligase (EC 6.3.2.34)	99.6	99.6	99.6	98.48
74	2087	207	fig|2242.69.peg.2087	GTP-binding protein EngB	99.51	99.51	99.51	100
74	2088	248	fig|2242.69.peg.2088	hypothetical protein	99.19	100	99.19	100
74	2089	437	fig|2242.69.peg.2089	hypothetical protein	99.54	99.54	99.54	100
74	2090	107	fig|2242.69.peg.2090	hypothetical protein	98.11	98.11	98.11	100
74	2091	328	fig|2242.69.peg.2091	OBG-family ribosome assembly protein NOG1/MJ1408	99.39	99.39	99.39	100
75	2093	66	fig|2242.69.peg.2093	hypothetical protein	100	100	100	100
75	2094	359	fig|2242.69.peg.2094	Kef-type K+ transport systems (NAD-binding component fused to domain related to exopolyphosphatase)	99.44	99.44	99.44	100
75	2095	366	fig|2242.69.peg.2095	Cationic amino acid transporter	98.9	98.9	98.9	100
75	2097	116	fig|2242.69.peg.2097	hypothetical protein	99.13	99.13	100	100
75	2098	168	fig|2242.69.peg.2098	Origin of replication recognition protein @ Cell division control protein 6	99.4	99.4	99.4	100
75	2099	25	fig|2242.69.peg.2099	hypothetical protein	100	100	100	100
76	2101	525	fig|2242.69.peg.2101	Siderophore biosynthesis L-2,4-diaminobutyrate decarboxylase	98.22	98.22	98.28	100
76	2102	422	fig|2242.69.peg.2102	Siderophore biosynthesis diaminobutyrate--2-oxoglutarate aminotransferase (EC 2.6.1.76)	98.57	98.57	100	100
76	2104	48	fig|2242.69.peg.2104	hypothetical protein	97.87	97.87	97.87	100
76	2105	290	fig|2242.69.peg.2105	hypothetical protein	99.31	99.31	99.31	100
76	2106	290	fig|2242.69.peg.2106	hypothetical protein	98.96	98.83	98.83	100
76	2107	140	fig|2242.69.peg.2107	hypothetical protein	100	100	100	100
76	2109	105	fig|2242.69.peg.2109	hypothetical protein	98.55	98.55	98.55	100
76	2110	124	fig|2242.69.peg.2110	hypothetical protein	100	100	100	100
76	2111	738	fig|2242.69.peg.2111	AAA family ATPase Cdc48	99.59	99.59	99.59	100
76	2116	94	fig|2242.69.peg.2116	hypothetical protein	100	100	100	100
76	2117	51	fig|2242.69.peg.2117	hypothetical protein	100	100	100	100
76	2119	90	fig|2242.69.peg.2119	hypothetical protein	97.75	98.88	98.88	100
76	2120	263	fig|2242.69.peg.2120	hypothetical protein	97.69	97.69	97.69	100
77	2124	306	fig|2242.69.peg.2124	hypothetical protein	100	100	100	100
77	2125	235	fig|2242.69.peg.2125	Ubiquinone/menaquinone biosynthesis methyltransferase UbiE/COQ5 (EC 2.1.1.-)	100	100	100	100
77	2126	90	fig|2242.69.peg.2126	hypothetical protein	100	100	100	100
77	2128	221	fig|2242.69.peg.2128	hypothetical protein	100	100	100	100
77	2129	143	fig|2242.69.peg.2129	COG3269, Predicted RNA-binding protein, contains TRAM domain	100	100	100	99.3
77	2130	385	fig|2242.69.peg.2130	hypothetical protein	100	100	99.48	100
77	2131	130	fig|2242.69.peg.2131	hypothetical protein	100	100	99.22	100
77	2132	565	fig|2242.69.peg.2132	Uncharacterized protein MJ0274	99.82	99.82	100	100
77	2133	276	fig|2242.69.peg.2133	hypothetical protein	99.27	99.27	99.27	100
77	2134	53	fig|2242.69.peg.2134	hypothetical protein	100	100	100	100
77	2135	145	fig|2242.69.peg.2135	hypothetical protein	100	100	100	100
77	2136	374	fig|2242.69.peg.2136	sarcosine oxidase	99.46	99.46	99.46	99.53
77	2137	268	fig|2242.69.peg.2137	hypothetical protein	100	100	100	100
77	2138	542	fig|2242.69.peg.2138	Phytoene desaturase (EC 1.14.99.-)	99.63	99.63	99.63	100
77	2139	202	fig|2242.69.peg.2139	Uncharacterized Nudix hydrolase NudL	99.5	99.5	99	100
77	2140	156	fig|2242.69.peg.2140	hypothetical protein	98.06	98.06	98.71	100
77	2141	365	fig|2242.69.peg.2141	hypothetical protein	99.73	99.73	99.73	100
77	2142	401	fig|2242.69.peg.2142	Uncharacterized MFS-type transporter	100	100	99.75	99.52
77	2143	363	fig|2242.69.peg.2143	hypothetical protein	99.17	99.17	99.17	100
77	2144	298	fig|2242.69.peg.2144	Nucleoside-diphosphate-sugar epimerases	99.33	99.33	99.66	100
77	2145	168	fig|2242.69.peg.2145	hypothetical protein	99.4	99.4	99.4	100
77	2146	358	fig|2242.69.peg.2146	GTPase domain, tubulin/FtsZ family protein	100	100	100	100
77	2147	453	fig|2242.69.peg.2147	hypothetical protein	99.78	99.78	99.78	100
77	2148	372	fig|2242.69.peg.2148	Kef-type K+ transport systems (NAD-binding component fused to domain related to exopolyphosphatase)	99.46	99.46	99.46	100
77	2149	53	fig|2242.69.peg.2149	hypothetical protein	100	100	100	100
77	2150	178	fig|2242.69.peg.2150	Inorganic pyrophosphatase (EC 3.6.1.1)	100	100	100	100
77	2151	117	fig|2242.69.peg.2151	Transcriptional regulator, PadR family	100	100	100	100
77	2153	200	fig|2242.69.peg.2153	Ribonuclease HI (EC 3.1.26.4)	99.5	99.5	100	100
77	2154	324	fig|2242.69.peg.2154	Transcription initiation factor B	100	100	100	100
77	2155	237	fig|2242.69.peg.2155	Phosphoglycerol geranylgeranyltransferase (EC 2.5.1.41)	100	100	100	100
77	2156	280	fig|2242.69.peg.2156	Pantoate kinase, archaeal (EC 2.7.1.169)	100	100	100	99.64
77	2157	250	fig|2242.69.peg.2157	Phosphopantothenate synthetase, archaeal (EC 6.3.2.36)	97.99	97.99	98.8	100
77	2158	322	fig|2242.69.peg.2158	Halocyanin	99.35	99.35	99.35	99.33
78	2159	354	fig|2242.69.peg.2159	Probable low-affinity inorganic phosphate transporter	100	100	100	100
78	2160	86	fig|2242.69.peg.2160	hypothetical protein	97.4	97.4	97.65	100
78	2161	102	fig|2242.69.peg.2161	hypothetical protein	100	100	100	100
78	2162	90	fig|2242.69.peg.2162	Lipoate-protein ligase A	97.75	97.75	97.75	100
78	2163	249	fig|2242.69.peg.2163	Lipoate-protein ligase A	98.79	98.79	98.79	100
78	2164	340	fig|2242.69.peg.2164	2,5-diamino-6-ribitylamino-pyrimidinone 5-phosphate deaminase, archaeal (EC 3.5.4.-)	99.71	99.71	99.71	100
78	2165	362	fig|2242.69.peg.2165	GTPase domain, tubulin/FtsZ family protein	100	100	100	100
78	2166	464	fig|2242.69.peg.2166	Sodium-dependent transporter	99.78	99.78	99.78	100
78	2167	335	fig|2242.69.peg.2167	Zinc ABC transporter, permease protein ZnuB	99.7	99.7	99.7	100
78	2168	254	fig|2242.69.peg.2168	Zinc ABC transporter, ATP-binding protein ZnuC	98.81	98.81	99.21	100
78	2169	350	fig|2242.69.peg.2169	Zinc ABC transporter, substrate-binding protein ZnuA	98.28	98.28	98.28	100
78	2170	148	fig|2242.69.peg.2170	hypothetical protein	93.88	93.88	93.88	100
78	2171	656	fig|2242.69.peg.2171	hypothetical protein	99.54	99.54	99.54	100
78	2172	116	fig|2242.69.peg.2172	hypothetical protein	98.26	98.26	98.26	100
78	2173	366	fig|2242.69.peg.2173	Glycerol dehydrogenase (EC 1.1.1.6)	100	100	100	100
78	2174	482	fig|2242.69.peg.2174	Origin of replication recognition protein @ Cell division control protein 6	99.79	99.79	99.79	100
78	2175	109	fig|2242.69.peg.2175	hypothetical protein	100	100	100	100
78	2176	55	fig|2242.69.peg.2176	hypothetical protein	100	100	100	100
78	2177	464	fig|2242.69.peg.2177	Glycerol-3-phosphate ABC transporter, substrate-binding protein UgpB	99.57	99.57	99.57	100
78	2178	298	fig|2242.69.peg.2178	Glycerol-3-phosphate ABC transporter, permease protein UgpA (TC 3.A.1.1.3)	100	100	100	100
78	2179	293	fig|2242.69.peg.2179	Glycerol-3-phosphate ABC transporter, permease protein UgpE (TC 3.A.1.1.3)	100	100	100	100
78	2180	380	fig|2242.69.peg.2180	Glycerol-3-phosphate ABC transporter, ATP-binding protein UgpC (TC 3.A.1.1.3)	99.21	99.21	99.21	100
79	2185	313	fig|2242.69.peg.2185	Permease of the drug/metabolite transporter (DMT) superfamily	99.36	99.36	99.36	100
79	2186	721	fig|2242.69.peg.2186	Catalase-peroxidase KatG (EC 1.11.1.21)	99.72	99.72	99.72	100
79	2187	324	fig|2242.69.peg.2187	Possible alpha/beta hydrolase superfamily, alr3514 homolog	97.26	97.26	97.26	100
80	2193	187	fig|2242.69.peg.2193	TATA-box binding protein	91.4	91.4	91.4	100
81	2194	606	fig|2242.69.peg.2194	3-hydroxyacyl-CoA dehydrogenase (EC 1.1.1.35) / Enoyl CoA hydratase (EC 4.2.1.17)	99.5	99.5	99.5	100
81	2195	192	fig|2242.69.peg.2195	HhH-GPD base excision DNA repair family protein; Probable 3-methyladenine DNA glycosylase/8-oxoguanine DNA glycosylase	99.48	99.48	99.48	100
81	2196	131	fig|2242.69.peg.2196	Succinate dehydrogenase cytochrome b subunit	100	100	100	100
81	2197	121	fig|2242.69.peg.2197	Succinate dehydrogenase hydrophobic membrane anchor protein	100	100	100	100
81	2198	293	fig|2242.69.peg.2198	Succinate dehydrogenase iron-sulfur protein (EC 1.3.5.1)	99.66	99.66	99.66	100
81	2199	616	fig|2242.69.peg.2199	Succinate dehydrogenase flavoprotein subunit (EC 1.3.5.1)	100	100	100	100
82	2202	395	fig|2242.69.peg.2202	hypothetical protein	99.49	99.49	99.49	100
82	2203	273	fig|2242.69.peg.2203	hypothetical protein	100	100	100	100
82	2204	585	fig|2242.69.peg.2204	hypothetical protein	98.8	98.8	98.8	100
82	2205	381	fig|2242.69.peg.2205	hypothetical protein	98.95	98.95	98.68	100
82	2207	683	fig|2242.69.peg.2207	5'-nucleotidase (EC 3.1.3.5)	99.12	99.12	99.12	100
82	2208	133	fig|2242.69.peg.2208	hypothetical protein	100	100	100	100
82	2209	601	fig|2242.69.peg.2209	DNA repair helicase	99	99	99	100
82	2210	48	fig|2242.69.peg.2210	hypothetical protein	100	100	100	100
82	2211	134	fig|2242.69.peg.2211	Peptide-methionine (R)-S-oxide reductase MsrB (EC 1.8.4.12)	99.25	99.25	99.25	100
82	2212	125	fig|2242.69.peg.2212	Transcriptional regulator, HxlR family	100	100	100	100
82	2213	132	fig|2242.69.peg.2213	hypothetical protein	99.24	99.24	99.24	100
82	2214	149	fig|2242.69.peg.2214	UPF0179 protein MJ1627	99.32	99.32	99.32	100
82	2215	161	fig|2242.69.peg.2215	hypothetical protein	100	100	100	100
82	2216	148	fig|2242.69.peg.2216	hypothetical protein	100	100	100	100
82	2217	361	fig|2242.69.peg.2217	Glutamate--cysteine ligase archaeal (EC 6.3.2.2)	99.44	99.44	99.44	99.44
82	2218	482	fig|2242.69.peg.2218	hypothetical protein	100	100	99.79	99.07
82	2221	104	fig|2242.69.peg.2221	hypothetical protein	100	100	99.03	96.36
82	2222	1302	fig|2242.69.peg.2222	hypothetical protein	88.8	88.8	88.26	100
82	2223	271	fig|2242.69.peg.2223	Uncharacterized protein MJ1002	100	100	100	100
82	2224	260	fig|2242.69.peg.2224	hypothetical protein	98.46	98.46	98.46	100
82	2225	93	fig|2242.69.peg.2225	hypothetical protein	100	100	100	98.08
83	2226	126	fig|2242.69.peg.2226	O-succinylbenzoate synthase (EC 4.2.1.113)	96.61	98.36	99.21	98.39
83	2227	312	fig|2242.69.peg.2227	1,4-dihydroxy-2-naphthoate polyprenyltransferase (EC 2.5.1.74)	99.68	99.68	100	99.19
83	2231	585	fig|2242.69.peg.2231	2-succinyl-5-enolpyruvyl-6-hydroxy-3-cyclohexene-1-carboxylic-acid synthase (EC 2.2.1.9)	99.66	99.66	100	99.47
83	2232	442	fig|2242.69.peg.2232	Isochorismate synthase (EC 5.4.4.2) @ Menaquinone-specific isochorismate synthase (EC 5.4.4.2)	99.32	99.32	99.77	100
83	2233	199	fig|2242.69.peg.2233	sulfite oxidase homolog	100	100	100	100
83	2234	73	fig|2242.69.peg.2234	hypothetical protein	100	100	100	100
83	2235	93	fig|2242.69.peg.2235	hypothetical protein	100	100	100	100
83	2236	654	fig|2242.69.peg.2236	hypothetical protein	97.4	97.4	96.48	100
83	2237	91	fig|2242.69.peg.2237	hypothetical protein	100	100	100	100
83	2239	441	fig|2242.69.peg.2239	Adenylosuccinate synthetase (EC 6.3.4.4)	99.32	99.32	99.32	100
83	2240	68	fig|2242.69.peg.2240	UPF0434 protein MA_3281	100	100	100	100
83	2241	187	fig|2242.69.peg.2241	hypothetical protein	99.46	99.46	99.46	100
83	2242	367	fig|2242.69.peg.2242	hypothetical protein	100	100	100	97.11
83	2243	293	fig|2242.69.peg.2243	hypothetical protein	100	100	100	100
83	2244	395	fig|2242.69.peg.2244	hypothetical protein	97.72	97.67	97.67	100
83	2245	100	fig|2242.69.peg.2245	hypothetical protein	100	100	100	100
83	2246	115	fig|2242.69.peg.2246	Transcriptional regulator, ArsR family	100	100	100	100
83	2247	495	fig|2242.69.peg.2247	Cysteinyl-tRNA synthetase (EC 6.1.1.16)	98.99	98.99	98.99	99.8
83	2248	279	fig|2242.69.peg.2248	hypothetical protein	98.2	98.2	98.56	100
83	2249	184	fig|2242.69.peg.2249	Isochorismatase (EC 3.3.2.1)	99.45	99.45	98.36	96.15
83	2250	415	fig|2242.69.peg.2250	hypothetical protein	99.03	99.03	99.52	100
83	2251	115	fig|2242.69.peg.2251	LSU ribosomal protein P1/P2 (L7p/L12p)	99.12	99.12	99.12	100
83	2252	353	fig|2242.69.peg.2252	LSU ribosomal protein P0 (L10p)	99.72	99.72	99.72	100
83	2253	213	fig|2242.69.peg.2253	LSU ribosomal protein L10Ae (L1p)	100	100	100	100
83	2254	164	fig|2242.69.peg.2254	LSU ribosomal protein L12e (L11p)	100	100	100	100
83	2255	69	fig|2242.69.peg.2255	hypothetical protein	98.53	98.53	100	100
83	2256	371	fig|2242.69.peg.2256	GTP-binding protein RBG1/RBG2	100	100	100	100
83	2257	137	fig|2242.69.peg.2257	hypothetical protein	99.26	99.26	99.26	100
83	2258	262	fig|2242.69.peg.2258	Lactoylglutathione lyase (EC 4.4.1.5)	100	100	100	100
83	2259	125	fig|2242.69.peg.2259	tRNA (adenine(37)-N6)-methyltransferase	100	100	100	100
84	2264	236	fig|2242.69.peg.2264	transfer complex protein	85.02	85.02	100	100
85	2265	154	fig|2242.69.peg.2265	hypothetical protein	98.04	98.04	96.08	97.18
88	2281	256	fig|2242.69.peg.2281	Glycerol-1-phosphate dehydrogenase [NAD(P)+] (EC 1.1.1.261)	99.21	99.21	99.21	99.21
88	2282	330	fig|2242.69.peg.2282	hypothetical protein	99.7	99.7	99.7	100
88	2283	177	fig|2242.69.peg.2283	hypothetical protein	97.73	97.73	97.73	100
88	2284	502	fig|2242.69.peg.2284	Prolyl-tRNA synthetase (EC 6.1.1.15), archaeal/eukaryal type	99.2	99.2	99.2	100
88	2285	51	fig|2242.69.peg.2285	hypothetical protein	98	98	98	100
88	2286	642	fig|2242.69.peg.2286	Protein similar to polyadenylation specificity factor, MJ1236 type	100	100	100	100
88	2287	156	fig|2242.69.peg.2287	hypothetical protein	98.71	98.71	98.71	99.35
88	2288	266	fig|2242.69.peg.2288	Endonuclease III (EC 4.2.99.18)	99.25	99.25	99.62	100
89	2294	113	fig|2242.69.peg.2294	hypothetical protein	93.75	93.75	93.75	100
89	2295	150	fig|2242.69.peg.2295	hypothetical protein	96.64	96.64	96.64	100
89	2297	101	fig|2242.69.peg.2297	hypothetical protein	100	100	100	100
90	2298	519	fig|2242.69.peg.2298	hypothetical protein	99.22	100	99.22	99.2
90	2299	391	fig|2242.69.peg.2299	Putative zinc metalloprotease MJ0392 (EC 3.4.24.-)	98.97	98.97	99.74	100
91	2301	134	fig|2242.69.peg.2301	Thiamin ABC transporter, transmembrane component	99.25	99.25	100	100
91	2302	344	fig|2242.69.peg.2302	Thiamin ABC transporter, ATPase component	98.83	98.83	98.54	100
91	2303	241	fig|2242.69.peg.2303	24-sterol C-methyltransferase	99.58	99.56	99.58	100
91	2304	144	fig|2242.69.peg.2304	hypothetical protein	99.3	99.3	98.6	100
91	2305	193	fig|2242.69.peg.2305	hypothetical protein	99.48	99.48	99.48	100
91	2306	262	fig|2242.69.peg.2306	hypothetical protein	100	100	100	100
91	2307	35	fig|2242.69.peg.2307	hypothetical protein	100	100	100	100
91	2308	514	fig|2242.69.peg.2308	DNA damage-inducible protein	99.61	99.61	99.42	100
91	2309	221	fig|2242.69.peg.2309	A. fulgidus predicted coding region AF1183	97.75	97.75	97.75	100
91	2310	133	fig|2242.69.peg.2310	A. fulgidus predicted coding region AF1182	100	100	100	100
91	2311	215	fig|2242.69.peg.2311	GTP-binding protein AF1181	100	100	100	100
91	2312	519	fig|2242.69.peg.2312	Origin of replication recognition protein @ Cell division control protein 6	99.81	99.81	99.81	100
91	2313	93	fig|2242.69.peg.2313	hypothetical protein	98.91	98.91	98.91	100
91	2314	173	fig|2242.69.peg.2314	hypothetical protein	99.42	99.42	99.42	100
91	2315	125	fig|2242.69.peg.2315	hypothetical protein	99.19	99.19	99.19	100
91	2316	91	fig|2242.69.peg.2316	hypothetical protein	100	100	100	100
91	2317	235	fig|2242.69.peg.2317	Signal peptidase I (EC 3.4.21.89)	96.65	96.65	96.65	100
91	2318	509	fig|2242.69.peg.2318	Archaeal DNA polymerase II small subunit (EC 2.7.7.7)	99.61	99.61	99.61	99.75
91	2319	392	fig|2242.69.peg.2319	Aspartate aminotransferase	99.74	99.74	99.74	99.49
91	2320	388	fig|2242.69.peg.2320	hypothetical protein	99.22	99.22	99.22	99.13
91	2321	402	fig|2242.69.peg.2321	Homoserine O-acetyltransferase (EC 2.3.1.31)	99.75	99.75	99.75	100
91	2322	432	fig|2242.69.peg.2322	O-acetylhomoserine sulfhydrylase (EC 2.5.1.49) @ O-succinylhomoserine sulfhydrylase (EC 2.5.1.48)	99.3	99.3	99.3	100
91	2323	1013	fig|2242.69.peg.2323	Fe-S protein, homolog of lactate dehydrogenase SO1521	99.7	99.7	99.7	100
91	2325	528	fig|2242.69.peg.2325	D-3-phosphoglycerate dehydrogenase (EC 1.1.1.95)	98.86	98.86	98.86	99.68
91	2326	148	fig|2242.69.peg.2326	Acyl-CoA thioester hydrolase	100	100	100	99.14
91	2328	416	fig|2242.69.peg.2328	Threonine synthase (EC 4.2.3.1)	99.76	99.76	99.76	98.61
91	2329	89	fig|2242.69.peg.2329	hypothetical protein	100	100	100	98.86
91	2330	105	fig|2242.69.peg.2330	hypothetical protein	100	100	100	100
91	2331	164	fig|2242.69.peg.2331	hypothetical protein	98.16	98.16	98.16	100
91	2332	486	fig|2242.69.peg.2332	Argininosuccinate lyase (EC 4.3.2.1)	99.38	99.38	99.38	100
91	2333	397	fig|2242.69.peg.2333	Argininosuccinate synthase (EC 6.3.4.5)	99.49	99.49	99.49	100
91	2334	65	fig|2242.69.peg.2334	hypothetical protein	98.44	98.44	98.44	100
91	2336	744	fig|2242.69.peg.2336	ERCC2/XPD/Rad3-related DNA repair helicase	99.6	99.6	99.6	100
91	2337	48	fig|2242.69.peg.2337	hypothetical protein	100	100	100	100
91	2338	183	fig|2242.69.peg.2338	DNA protection during starvation protein	100	100	100	100
91	2339	171	fig|2242.69.peg.2339	Predicted phosphoesterase MJ0623	98.82	98.82	98.82	100
91	2340	211	fig|2242.69.peg.2340	Transcriptional regulator, ArsR family	100	100	100	100
91	2342	339	fig|2242.69.peg.2342	L-allo-threonine aldolase (EC 2.1.2.1)	98.52	98.52	98.52	100
91	2343	370	fig|2242.69.peg.2343	Aminopeptidase	98.92	98.92	100	98.37
92	2344	99	fig|2242.69.peg.2344	hypothetical protein	87.76	87.76	87.76	100
92	2345	97	fig|2242.69.peg.2345	hypothetical protein	80.65	80.65	80.65	100
93	2349	120	fig|2242.69.peg.2349	hypothetical protein	100	100	100	100
93	2350	273	fig|2242.69.peg.2350	Cationic amino acid transporter	98.53	98.53	98.53	100
93	2351	217	fig|2242.69.peg.2351	Potassium-transporting ATPase C chain (EC 3.6.3.12) (TC 3.A.3.7.1)	100	100	100	100
93	2352	720	fig|2242.69.peg.2352	Potassium-transporting ATPase B chain (EC 3.6.3.12) (TC 3.A.3.7.1)	99.58	99.58	99.58	100
93	2353	583	fig|2242.69.peg.2353	Potassium-transporting ATPase A chain (EC 3.6.3.12) (TC 3.A.3.7.1)	100	100	100	100
93	2354	30	fig|2242.69.peg.2354	hypothetical protein	100	100	100	100
93	2355	235	fig|2242.69.peg.2355	Trk potassium uptake system protein TrkA	100	100	100	100
93	2356	651	fig|2242.69.peg.2356	Chromosome segregation ATPase	100	100	100	100
93	2357	201	fig|2242.69.peg.2357	hypothetical protein	100	100	100	100
93	2358	175	fig|2242.69.peg.2358	hypothetical protein	100	100	100	100
93	2360	84	fig|2242.69.peg.2360	hypothetical protein	100	100	100	100
93	2361	145	fig|2242.69.peg.2361	hypothetical protein	100	100	100	100
95	2372	281	fig|2242.69.peg.2372	tRNA cytosine(12) acetyltransferase, catalytic subunit @ SSU rRNA acetyltransferase, catalytic subunit	99.64	99.64	99.64	100
95	2373	158	fig|2242.69.peg.2373	hypothetical protein	98.73	98.73	98.73	100
95	2374	587	fig|2242.69.peg.2374	Glutamyl-tRNA synthetase (EC 6.1.1.17) @ Glutamyl-tRNA(Gln) synthetase (EC 6.1.1.24)	99.32	99.32	99.32	99.76
95	2375	74	fig|2242.69.peg.2375	hypothetical protein	97.26	97.26	97.26	100
95	2376	348	fig|2242.69.peg.2376	Geranylgeranyl diphosphate synthase (EC 2.5.1.29)	100	100	100	100
95	2377	449	fig|2242.69.peg.2377	Putative Zn-dependent hydrolase in polyisoprenoid biosynthetic cluster	100	100	100	100
95	2378	64	fig|2242.69.peg.2378	hypothetical protein	98.41	98.41	98.41	100
95	2379	246	fig|2242.69.peg.2379	Isopentenyl phosphate kinase (EC 2.7.4.26)	99.18	99.18	99.18	100
95	2380	331	fig|2242.69.peg.2380	Mevalonate kinase (EC 2.7.1.36)	99.39	99.39	99.39	100
95	2383	399	fig|2242.69.peg.2383	Enolase (EC 4.2.1.11)	99.75	99.75	99.75	100
95	2384	61	fig|2242.69.peg.2384	DNA-directed RNA polymerase subunit K (EC 2.7.7.6)	100	100	100	100
95	2386	133	fig|2242.69.peg.2386	SSU ribosomal protein S16e (S9p)	100	100	100	100
95	2387	146	fig|2242.69.peg.2387	LSU ribosomal protein L13Ae (L13p)	100	100	100	100
95	2388	118	fig|2242.69.peg.2388	LSU ribosomal protein L18e	100	100	100	100
95	2389	249	fig|2242.69.peg.2389	DNA-directed RNA polymerase subunit D (EC 2.7.7.6)	100	100	100	100
95	2390	128	fig|2242.69.peg.2390	SSU ribosomal protein S14e (S11p)	100	100	100	100
95	2391	171	fig|2242.69.peg.2391	SSU ribosomal protein S9e (S4p)	99.41	99.41	99.41	100
95	2392	172	fig|2242.69.peg.2392	SSU ribosomal protein S18e (S13p)	100	100	100	100
95	2393	344	fig|2242.69.peg.2393	Cytosolic Fe-S cluster assembling factor NBP35 / Chromosome (plasmid) partitioning protein ParA	100	100	99.71	100
95	2394	75	fig|2242.69.peg.2394	hypothetical protein	100	100	100	100
95	2395	629	fig|2242.69.peg.2395	2-oxoglutarate/2-oxoacid ferredoxin oxidoreductase, gamma subunit (EC 1.2.7.-) / 2-oxoglutarate/2-oxoacid ferredoxin oxidoreductase, alpha subunit (EC 1.2.7.-)	99.84	99.84	99.84	100
95	2396	313	fig|2242.69.peg.2396	2-oxoglutarate/2-oxoacid ferredoxin oxidoreductase, beta subunit (EC 1.2.7.-)	100	100	100	100
95	2397	143	fig|2242.69.peg.2397	Transcriptional regulator Ptr2, AsnC family	100	100	100	100
95	2398	383	fig|2242.69.peg.2398	Valine--pyruvate aminotransferase (EC 2.6.1.66)	98.69	98.69	98.69	100
95	2399	159	fig|2242.69.peg.2399	hypothetical protein	99.37	99.37	100	100
95	2400	84	fig|2242.69.peg.2400	hypothetical protein	98.68	98.51	100	100
95	2401	328	fig|2242.69.peg.2401	tRNA (guanine(37)-N(1))-methyltransferase (EC 2.1.1.228)	100	100	99.69	99.69
97	2404	80	fig|2242.69.peg.2404	hypothetical protein	100	100	100	100
97	2405	139	fig|2242.69.peg.2405	Endonuclease III (EC 4.2.99.18)	99.28	99.28	99.28	100
97	2406	46	fig|2242.69.peg.2406	hypothetical protein	100	100	100	100
97	2407	426	fig|2242.69.peg.2407	Transposase	99.76	99.76	99.76	100
97	2408	92	fig|2242.69.peg.2408	Transposase	98.9	98.9	98.9	100
97	2409	222	fig|2242.69.peg.2409	hypothetical protein	100	100	99.55	100
97	2414	504	fig|2242.69.peg.2414	hypothetical protein	99.6	99.6	99.6	100
97	2415	213	fig|2242.69.peg.2415	Uracil DNA glycosylase superfamily protein	99.53	99.53	100	100
97	2416	179	fig|2242.69.peg.2416	hypothetical protein	99.44	99.44	99.44	100
97	2417	329	fig|2242.69.peg.2417	MBL-fold metallo-hydrolase superfamily	99.7	99.7	99.7	100
97	2418	195	fig|2242.69.peg.2418	Alkyl hydroperoxide reductase and/or thiol-specific antioxidant family (AhpC/TSA) protein	99.48	99.48	99.48	100
97	2419	232	fig|2242.69.peg.2419	Uncharacterized SAM-dependent O-methyltransferase	96.97	96.97	96.97	100
97	2420	477	fig|2242.69.peg.2420	Phosphomethylpyrimidine synthase ThiC (EC 4.1.99.17)	100	100	100	100
97	2421	543	fig|2242.69.peg.2421	hypothetical protein	99.82	99.82	99.82	100
97	2422	109	fig|2242.69.peg.2422	hypothetical protein	100	100	100	100
97	2424	266	fig|2242.69.peg.2424	Phosphoglycolate phosphatase	100	100	100	100
97	2425	476	fig|2242.69.peg.2425	DNA damage-inducible protein	100	100	100	100
97	2428	303	fig|2242.69.peg.2428	hypothetical protein	99.34	99.34	99.34	98.99
97	2429	197	fig|2242.69.peg.2429	Transcriptional regulator, AcrR family	100	100	100	100
97	2430	167	fig|2242.69.peg.2430	hypothetical protein	100	100	100	100
98	2431	154	fig|2242.69.peg.2431	hypothetical protein	98.69	98.69	98.69	100
98	2433	71	fig|2242.69.peg.2433	hypothetical protein	100	100	100	100
98	2434	837	fig|2242.69.peg.2434	Exporter protein, RND family	99.88	99.88	99.76	99.64
98	2435	546	fig|2242.69.peg.2435	hypothetical protein	98.35	98.35	98.53	99.81
98	2436	624	fig|2242.69.peg.2436	hypothetical protein	97.27	97.27	97.27	100
98	2437	318	fig|2242.69.peg.2437	Efflux ABC transporter, ATP-binding protein	99.68	99.68	99.05	100
98	2438	446	fig|2242.69.peg.2438	hypothetical protein	99.78	99.78	99.55	100
99	2439	278	fig|2242.69.peg.2439	Acetoin dehydrogenase E1 component alpha-subunit (EC 2.3.1.190)	100	100	99.28	99.64
99	2440	109	fig|2242.69.peg.2440	hypothetical protein	99.07	99.07	99.07	100
99	2441	200	fig|2242.69.peg.2441	Thymidylate kinase (EC 2.7.4.9)	99.5	99.5	99.5	99.5
99	2442	300	fig|2242.69.peg.2442	NADH dehydrogenase/oxidoreductase-like protein	99.66	99.66	99	100
99	2443	395	fig|2242.69.peg.2443	GTPase domain, tubulin/FtsZ family protein	100	100	100	100
99	2444	265	fig|2242.69.peg.2444	hypothetical protein	99.24	99.24	98.48	100
99	2445	210	fig|2242.69.peg.2445	2-phospho-L-lactate guanylyltransferase (EC 2.7.7.68)	98.56	98.56	99.04	100
99	2446	373	fig|2242.69.peg.2446	7,8-didemethyl-8-hydroxy-5-deazariboflavin synthase subunit 1	99.73	99.73	99.73	100
99	2447	467	fig|2242.69.peg.2447	7,8-didemethyl-8-hydroxy-5-deazariboflavin synthase subunit 2	99.12	99.12	99.56	99.79
99	2448	339	fig|2242.69.peg.2448	Phosphoribosylaminoimidazole-succinocarboxamide synthase (EC 6.3.2.6)	99.7	99.7	99.11	100
99	2449	118	fig|2242.69.peg.2449	hypothetical protein	96.58	96.58	93.75	99.15
99	2450	360	fig|2242.69.peg.2450	Uncharacterized Fe-S oxidoreductase MJ0550	100	100	99.72	100
99	2451	113	fig|2242.69.peg.2451	hypothetical protein	100	100	100	98.78
99	2454	85	fig|2242.69.peg.2454	Phosphoribosylformylglycinamidine synthase, PurS subunit (EC 6.3.5.3)	100	100	100	100
99	2455	304	fig|2242.69.peg.2455	Formyltetrahydrofolate deformylase (EC 3.5.1.10)	99.67	99.67	100	100
99	2456	305	fig|2242.69.peg.2456	hypothetical protein	100	100	99.67	100
99	2457	144	fig|2242.69.peg.2457	CBS domain protein	100	100	100	100
99	2458	586	fig|2242.69.peg.2458	hypothetical protein	99.83	99.83	99.83	99.79
99	2460	1364	fig|2242.69.peg.2460	hypothetical protein	98.75	98.75	99.12	100
99	2461	95	fig|2242.69.peg.2461	hypothetical protein	100	100	100	100
99	2462	96	fig|2242.69.peg.2462	hypothetical protein	100	100	100	100
99	2463	586	fig|2242.69.peg.2463	Archaeosine synthase (EC 2.6.1.97)	99.83	99.83	100	100
99	2464	492	fig|2242.69.peg.2464	tRNA-guanine(15) transglycosylase (EC 2.4.2.48)	100	100	100	100
99	2465	57	fig|2242.69.peg.2465	hypothetical protein	100	100	100	98.21
99	2466	181	fig|2242.69.peg.2466	ADP-ribose pyrophosphatase (EC 3.6.1.13)	99.44	99.44	99.44	100
99	2467	180	fig|2242.69.peg.2467	Predicted kinase	99.38	99.38	99.38	100
99	2468	167	fig|2242.69.peg.2468	hypothetical protein	98.8	98.8	98.8	99.12
100	2473	65	fig|2242.69.peg.2473	ORF H1513	100	100	100	86.67
101	2478	174	fig|2242.69.peg.2478	hypothetical protein	92.49	92.49	100	100
104	2484	66	fig|2242.69.peg.2484	ORF H1513	89.74	89.74	89.74	98.08
104	2489	73	fig|2242.69.peg.2489	hypothetical protein	100	100	100	100
105	2491	267	fig|2242.69.peg.2491	Trk potassium uptake system protein TrkH	100	100	100	100
105	2492	288	fig|2242.69.peg.2492	hypothetical protein	100	100	98.95	100
105	2493	385	fig|2242.69.peg.2493	hypothetical protein	99.74	99.74	99.74	100
105	2494	360	fig|2242.69.peg.2494	ferrichrome ABC transporter permease protein	99.44	99.44	99.72	100
105	2495	307	fig|2242.69.peg.2495	ABC transporter, ATP-binding protein (cluster 8, B12/iron complex)	99.67	99.67	99.67	100
105	2496	137	fig|2242.69.peg.2496	hypothetical protein	98.53	98.53	99.26	100
105	2497	193	fig|2242.69.peg.2497	hypothetical protein	100	100	100	100
105	2498	194	fig|2242.69.peg.2498	Intracellular protease	100	100	100	100
105	2499	306	fig|2242.69.peg.2499	6-phosphogluconate dehydrogenase, decarboxylating (EC 1.1.1.44)	99.67	99.67	99.67	100
105	2500	274	fig|2242.69.peg.2500	Ferrichrome transport ATP-binding protein FhuC	100	100	100	100
105	2501	374	fig|2242.69.peg.2501	Ferrichrome transport system permease protein FhuG	99.73	99.73	100	100
105	2502	377	fig|2242.69.peg.2502	ABC transporter, substrate-binding protein (cluster 8, B12/iron complex)	99.21	99.21	96.83	100
105	2504	882	fig|2242.69.peg.2504	Valyl-tRNA synthetase (EC 6.1.1.9)	99.77	99.77	99.77	100
105	2505	368	fig|2242.69.peg.2505	Aminopeptidase	99.46	99.46	99.18	100
105	2506	55	fig|2242.69.peg.2506	hypothetical protein	95.24	95.24	98.15	100
105	2507	211	fig|2242.69.peg.2507	hypothetical protein	100	100	100	100
105	2508	382	fig|2242.69.peg.2508	Nicotinate phosphoribosyltransferase (EC 6.3.4.21)	99.48	99.48	99.21	100
105	2509	510	fig|2242.69.peg.2509	hypothetical protein	99.02	99.02	99.02	100
105	2510	191	fig|2242.69.peg.2510	Nicotinamidase (EC 3.5.1.19)	99.47	99.47	99.47	100
105	2511	147	fig|2242.69.peg.2511	hypothetical protein	100	100	100	100
105	2512	287	fig|2242.69.peg.2512	hypothetical protein	98.6	98.6	98.6	97.7
106	2514	247	fig|2242.69.peg.2514	hypothetical protein	100	100	82.04	100
107	2520	232	fig|2242.69.peg.2520	hypothetical protein	96.98	96.98	96.98	100
108	2521	62	fig|2242.69.peg.2521	hypothetical protein	100	100	100	100
109	2522	107	fig|2242.69.peg.2522	hypothetical protein	100	100	100	100
113	2547	122	fig|2242.69.peg.2547	hypothetical protein	100	100	100	100
114	2548	164	fig|2242.69.peg.2548	hypothetical protein	98.75	98.75	98.75	99.38
114	2549	69	fig|2242.69.peg.2549	Dodecin, a flavin storage/sequestration protein	100	100	100	100
114	2550	426	fig|2242.69.peg.2550	Histidinol dehydrogenase (EC 1.1.1.23)	99.53	99.53	99.58	100
114	2551	431	fig|2242.69.peg.2551	hypothetical protein	99.3	99.3	94.09	100
114	2552	117	fig|2242.69.peg.2552	hypothetical protein	100	100	100	100
114	2553	84	fig|2242.69.peg.2553	hypothetical protein	98.8	98.8	98.8	100
114	2554	316	fig|2242.69.peg.2554	D-3-phosphoglycerate dehydrogenase (EC 1.1.1.95)	99.05	99.05	99.05	100
114	2556	344	fig|2242.69.peg.2556	Aspartate-semialdehyde dehydrogenase (EC 1.2.1.11)	99.42	99.42	99.42	100
114	2557	60	fig|2242.69.peg.2557	SSU ribosomal protein S17e	100	100	100	100
114	2558	331	fig|2242.69.peg.2558	Deoxyhypusine synthase (EC 2.5.1.46)	100	100	100	100
114	2559	244	fig|2242.69.peg.2559	tRNA-dihydrouridine synthase DusB-like protein	99.59	99.59	99.59	100
114	2560	337	fig|2242.69.peg.2560	Lactyl (2) diphospho-(5')guanosine:7,8-didemethyl-8-hydroxy-5-deazariboflavin 2-phospho-L-lactate transferase (EC 2.7.8.28)	100	100	100	100
114	2561	383	fig|2242.69.peg.2561	Htr-like protein	98.95	98.95	98.95	100
114	2562	82	fig|2242.69.peg.2562	hypothetical protein	98.77	98.77	98.77	100
114	2563	93	fig|2242.69.peg.2563	Transcriptional regulator, PadR family	100	100	100	100
114	2564	99	fig|2242.69.peg.2564	hypothetical protein	98.98	98.98	98.98	100
114	2565	49	fig|2242.69.peg.2565	hypothetical protein	97.92	97.92	97.92	100
114	2566	304	fig|2242.69.peg.2566	hypothetical protein	98.68	98.68	98.68	99.67
114	2567	212	fig|2242.69.peg.2567	hypothetical protein	92.48	92.48	97.54	100
114	2568	235	fig|2242.69.peg.2568	hypothetical protein	99.57	99.57	99.15	100
114	2569	298	fig|2242.69.peg.2569	Methenyltetrahydrofolate cyclohydrolase (EC 3.5.4.9) / Methylenetetrahydrofolate dehydrogenase (NADP+) (EC 1.5.1.5)	100	100	100	100
114	2570	263	fig|2242.69.peg.2570	Serine hydroxymethyltransferase (EC 2.1.2.1)	99.62	99.62	99.62	100
116	2572	132	fig|2242.69.peg.2572	hypothetical protein	99.24	99.24	100	99.24
116	2573	574	fig|2242.69.peg.2573	hypothetical protein	98.6	98.6	98.95	100
116	2574	332	fig|2242.69.peg.2574	Uncharacterized protein MJ0021	99.7	99.7	99.68	100
116	2575	362	fig|2242.69.peg.2575	Uncharacterized transmembrane protein MJ1032	100	100	100	100
116	2576	301	fig|2242.69.peg.2576	Geranylgeranyl diphosphate synthase (EC 2.5.1.29)	99.67	99.67	99.67	99.67
116	2577	217	fig|2242.69.peg.2577	hypothetical protein	99.07	99.07	99.07	100
116	2578	323	fig|2242.69.peg.2578	Electron transfer flavoprotein, alpha subunit	99.69	99.69	99.38	100
117	2582	266	fig|2242.69.peg.2582	hypothetical protein	99.25	99.25	98.87	98.49
117	2583	113	fig|2242.69.peg.2583	hypothetical protein	100	100	100	100
117	2584	880	fig|2242.69.peg.2584	DNA replication helicase protein MCM @ intein-containing	99.77	99.77	99.89	100
117	2585	556	fig|2242.69.peg.2585	hypothetical protein	99.82	99.82	99.46	100
117	2586	124	fig|2242.69.peg.2586	hypothetical protein	99.19	99.19	100	100
117	2587	98	fig|2242.69.peg.2587	hypothetical protein	100	100	100	100
117	2595	685	fig|2242.69.peg.2595	Archaea-specific Superfamily II helicase MJ1401	99.71	99.71	99.85	99.85
117	2596	162	fig|2242.69.peg.2596	hypothetical protein	94.94	94.94	96.27	100
117	2597	156	fig|2242.69.peg.2597	hypothetical protein	99.35	99.35	100	100
117	2598	376	fig|2242.69.peg.2598	Alcohol dehydrogenase	99.47	99.47	99.73	100
118	2599	127	fig|2242.69.peg.2599	ERCC2/XPD/Rad3-related DNA repair helicase	100	100	100	100
118	2600	45	fig|2242.69.peg.2600	hypothetical protein	97.73	97.73	97.73	100
119	2601	56	fig|2242.69.peg.2601	hypothetical protein	94.64	94.64	95.56	100
120	2603	90	fig|2242.69.peg.2603	hypothetical protein	100	100	100	100
121	2605	57	fig|2242.69.peg.2605	hypothetical protein	100	100	98.21	100
122	2606	165	fig|2242.69.peg.2606	hypothetical protein	100	100	100	100
122	2607	178	fig|2242.69.peg.2607	Nicotinamide-nucleotide adenylyltransferase, NadM family (EC 2.7.7.1)	100	100	100	100
122	2608	42	fig|2242.69.peg.2608	hypothetical protein	100	100	100	100
122	2609	703	fig|2242.69.peg.2609	ATP-dependent protease LonB Type II	99.86	99.86	100	100
122	2610	152	fig|2242.69.peg.2610	hypothetical protein	100	100	100	100
122	2612	431	fig|2242.69.peg.2612	Tryptophan synthase beta chain (EC 4.2.1.20)	99.77	99.77	99.77	100
122	2613	277	fig|2242.69.peg.2613	Tryptophan synthase alpha chain (EC 4.2.1.20)	99.28	99.28	99.28	100
122	2614	266	fig|2242.69.peg.2614	2-amino-3,7-dideoxy-D-threo-hept-6-ulosonate synthase (EC 2.2.1.10)	99.62	99.62	99.62	100
122	2615	102	fig|2242.69.peg.2615	hypothetical protein	100	100	100	100
122	2616	388	fig|2242.69.peg.2616	3-dehydroquinate synthase II (EC 1.4.1.24)	100	100	100	100
122	2617	127	fig|2242.69.peg.2617	hypothetical protein	100	100	100	100
122	2618	227	fig|2242.69.peg.2618	3-dehydroquinate dehydratase I (EC 4.2.1.10)	98.67	98.67	98.67	100
123	2620	106	fig|2242.69.peg.2620	hypothetical protein	100	100	100	100
123	2621	178	fig|2242.69.peg.2621	hypothetical protein	100	100	100	99.44
123	2622	223	fig|2242.69.peg.2622	regulatory protein PrrC	98.2	98.2	98.2	100
123	2623	363	fig|2242.69.peg.2623	hypothetical protein	100	100	100	100
123	2624	466	fig|2242.69.peg.2624	Dihydrolipoamide dehydrogenase (EC 1.8.1.4)	99.57	99.57	99.35	100
123	2625	233	fig|2242.69.peg.2625	Bacterio-opsin activator domain-containing protein	100	100	99.14	100
123	2626	411	fig|2242.69.peg.2626	oxalate/formate antiporter	99.27	99.27	99.27	99.34
124	2629	456	fig|2242.69.peg.2629	hypothetical protein	100	100	100	100
124	2630	715	fig|2242.69.peg.2630	Type II secretion system protein	100	100	100	100
125	2634	802	fig|2242.69.peg.2634	Lead, cadmium, zinc and mercury transporting ATPase (EC 3.6.3.3) (EC 3.6.3.5); Copper-translocating P-type ATPase (EC 3.6.3.4)	99.88	99.88	100	99.79
125	2635	272	fig|2242.69.peg.2635	hypothetical protein	100	100	100	98.89
125	2636	64	fig|2242.69.peg.2636	hypothetical protein	100	100	100	100
125	2637	430	fig|2242.69.peg.2637	Halocyanin	98.83	98.83	99.07	100
125	2638	184	fig|2242.69.peg.2638	Cytochrome c oxidase (B(O/a)3-type) chain II (EC 1.9.3.1)	100	100	100	100
125	2639	566	fig|2242.69.peg.2639	Cytochrome c oxidase (B(O/a)3-type) chain I (EC 1.9.3.1)	100	100	100	100
125	2640	192	fig|2242.69.peg.2640	hypothetical protein	100	100	100	98.95
125	2641	1071	fig|2242.69.peg.2641	Isoleucyl-tRNA synthetase (EC 6.1.1.5)	99.35	99.35	99.35	100
125	2642	77	fig|2242.69.peg.2642	hypothetical protein	100	100	100	100
125	2643	73	fig|2242.69.peg.2643	hypothetical protein	100	100	100	100
125	2644	143	fig|2242.69.peg.2644	Bis(5'-nucleosyl)-tetraphosphatase (asymmetrical) (EC 3.6.1.17)	100	100	99.3	100
125	2645	250	fig|2242.69.peg.2645	hypothetical protein	98.39	98.39	99.6	99.6
126	2648	174	fig|2242.69.peg.2648	hypothetical protein	97.69	97.69	97.69	84.3
127	2663	84	fig|2242.69.peg.2663	hypothetical protein	100	100	100	100
127	2664	182	fig|2242.69.peg.2664	hypothetical protein	100	100	100	100
127	2665	97	fig|2242.69.peg.2665	hypothetical protein	100	100	100	100
127	2666	98	fig|2242.69.peg.2666	hypothetical protein	100	100	100	100
128	2667	132	fig|2242.69.peg.2667	Leucine-responsive-regulatory protein, AsnC family	98.44	98.44	98.44	98.44
128	2668	131	fig|2242.69.peg.2668	Glutamine synthetase type I (EC 6.3.1.2)	100	100	100	100
129	2669	124	fig|2242.69.peg.2669	Glutamine synthetase type I (EC 6.3.1.2)	100	100	100	100
130	2670	157	fig|2242.69.peg.2670	Mannose-1-phosphate guanylyltransferase (EC 2.7.7.13)	98.09	98.09	97.47	100
130	2671	311	fig|2242.69.peg.2671	hypothetical protein	100	100	100	100
130	2672	191	fig|2242.69.peg.2672	hypothetical protein	99.47	99.47	99.47	100
130	2673	135	fig|2242.69.peg.2673	hypothetical protein	97.78	97.78	99.25	100
130	2674	151	fig|2242.69.peg.2674	hypothetical protein	100	100	100	99.33
130	2675	252	fig|2242.69.peg.2675	hypothetical protein	98.41	98.41	100	100
130	2676	351	fig|2242.69.peg.2676	hypothetical protein	99.14	99.14	100	98.75
131	2679	691	fig|2242.69.peg.2679	ChlI component of cobalt chelatase involved in B12 biosynthesis / ChlD component of cobalt chelatase involved in B12 biosynthesis	98.55	98.55	98.55	100
131	2680	1300	fig|2242.69.peg.2680	Aerobic cobaltochelatase CobN subunit (EC 6.6.1.2)	100	100	100	99.7
131	2681	238	fig|2242.69.peg.2681	Cobalt-precorrin-8 methylmutase (EC 5.4.99.60)	99.58	99.58	99.58	100
131	2682	251	fig|2242.69.peg.2682	Cobalt-precorrin-7 (C5)-methyltransferase (EC 2.1.1.289)	99.6	99.6	99.6	100
131	2683	257	fig|2242.69.peg.2683	hypothetical protein	97.67	97.67	99.22	100
131	2685	334	fig|2242.69.peg.2685	Nicotinate-nucleotide--dimethylbenzimidazole phosphoribosyltransferase (EC 2.4.2.21)	100	100	100	100
131	2686	442	fig|2242.69.peg.2686	Cobyrinic acid a,c-diamide synthetase (EC 6.3.5.11)	99.77	99.77	99.77	100
131	2687	226	fig|2242.69.peg.2687	Cob(I)alamin adenosyltransferase (EC 2.5.1.17) @ Cob(I)alamin adenosyltransferase (EC 2.5.1.17), clustered with cobalamin synthesis	99.56	99.56	100	100
131	2688	513	fig|2242.69.peg.2688	Cobyric acid synthase (EC 6.3.5.10)	99.61	99.61	99.61	99.08
131	2690	309	fig|2242.69.peg.2690	Adenosylcobinamide-phosphate synthase (EC 6.3.1.10)	99.03	99.03	98.97	98.02
131	2691	249	fig|2242.69.peg.2691	Cobalamin synthase (EC 2.7.8.26)	97.98	97.98	97.98	100
131	2692	189	fig|2242.69.peg.2692	Predicted adenosylcobinamide-phosphate guanylyltransferase CobY (EC 2.7.7.62)	100	100	100	100
132	2694	645	fig|2242.69.peg.2694	hypothetical protein	99.84	99.84	99.84	95.39
132	2695	335	fig|2242.69.peg.2695	ABC transporter, substrate-binding protein (cluster 13, osmolytes)	99.7	99.7	99.7	100
134	2700	91	fig|2242.69.peg.2700	hypothetical protein	91.11	91.11	91.11	100
134	2701	63	fig|2242.69.peg.2701	hypothetical protein	100	100	100	100
134	2702	602	fig|2242.69.peg.2702	Bacterio-opsin activator domain-containing protein	98.67	98.67	99.62	99.69
134	2703	286	fig|2242.69.peg.2703	Acetyl-CoA synthetase (EC 6.2.1.1)	99.3	99.3	99.3	100
135	2704	173	fig|2242.69.peg.2704	Prephenate and/or arogenate dehydrogenase (unknown specificity) (EC 1.3.1.12)(EC 1.3.1.43)	98.84	98.84	98.84	98.64
135	2705	464	fig|2242.69.peg.2705	hypothetical protein	99.35	99.35	99.35	100
135	2706	161	fig|2242.69.peg.2706	Transcriptional regulator, AsnC family	100	100	100	100
135	2707	155	fig|2242.69.peg.2707	hypothetical protein	99.35	99.35	99.35	100
135	2708	729	fig|2242.69.peg.2708	Uncharacterized amino acid permease, GabP family	100	100	100	100
135	2709	259	fig|2242.69.peg.2709	5'-nucleotidase SurE (EC 3.1.3.5)	100	100	100	100
135	2711	89	fig|2242.69.peg.2711	Chorismate mutase I (EC 5.4.99.5)	98.86	98.86	98.86	94.32
135	2712	285	fig|2242.69.peg.2712	Shikimate kinase II (EC 2.7.1.71)	97.54	97.54	97.54	100
135	2713	143	fig|2242.69.peg.2713	hypothetical protein	100	100	100	100
135	2715	220	fig|2242.69.peg.2715	hypothetical protein	99.09	99.09	99.09	100
135	2716	357	fig|2242.69.peg.2716	hypothetical protein	100	100	100	100
135	2717	364	fig|2242.69.peg.2717	hypothetical protein	99.45	99.45	99.45	100
135	2718	363	fig|2242.69.peg.2718	Uncharacterized ATP-dependent helicase AF1149	100	100	100	100
136	2722	316	fig|2242.69.peg.2722	ABC transporter, permease protein 2 (cluster 5, nickel/peptides/opines)	100	100	100	100
136	2723	348	fig|2242.69.peg.2723	Dipeptide ABC transporter, permease protein DppB (TC 3.A.1.5.2)	99.71	99.71	99.71	100
136	2724	556	fig|2242.69.peg.2724	Dipeptide ABC transporter, ATP-binding protein DppD (TC 3.A.1.5.2)	99.82	99.82	99.82	99.82
136	2725	944	fig|2242.69.peg.2725	Dipeptide ABC transporter, ATP-binding protein DppF (TC 3.A.1.5.2)	99.58	99.58	99.71	100
136	2726	172	fig|2242.69.peg.2726	hypothetical protein	98.82	98.82	98.82	100
136	2727	207	fig|2242.69.peg.2727	hypothetical protein	100	100	100	100
136	2728	135	fig|2242.69.peg.2728	hypothetical protein	100	100	100	100
136	2729	184	fig|2242.69.peg.2729	hypothetical protein	100	100	100	99.45
136	2730	148	fig|2242.69.peg.2730	hypothetical protein	100	100	100	100
136	2731	158	fig|2242.69.peg.2731	hypothetical protein	100	100	100	100
137	2734	53	fig|2242.69.peg.2734	hypothetical protein	90.38	90.38	100	98.08
137	2735	147	fig|2242.69.peg.2735	transfer complex protein	68.06	68.06	100	97.28
138	2736	261	fig|2242.69.peg.2736	transfer complex protein	99.23	99.23	96.17	100
139	2737	119	fig|2242.69.peg.2737	hypothetical protein	100	100	100	100
141	2741	558	fig|2242.69.peg.2741	Medium-chain acyl-CoA ligase	98.02	98.7	98.7	100
141	2744	821	fig|2242.69.peg.2744	hypothetical protein	99.76	99.76	99.63	100
142	2747	150	fig|2242.69.peg.2747	Halocyanin	100	100	100	100
142	2748	207	fig|2242.69.peg.2748	SSU ribosomal protein S3Ae	99.51	99.51	99.51	100
142	2749	35	fig|2242.69.peg.2749	hypothetical protein	100	100	100	100
144	2752	275	fig|2242.69.peg.2752	transfer complex protein	96.73	96.73	99.64	98.91
145	2753	385	fig|2242.69.peg.2753	DNA mismatch repair protein MutS	95.75	95.75	95.75	100
146	2754	132	fig|2242.69.peg.2754	hypothetical protein	100	100	100	100
147	2755	395	fig|2242.69.peg.2755	hypothetical protein	100	100	100	99.75
147	2756	206	fig|2242.69.peg.2756	hypothetical protein	99.51	99.51	99.51	100
147	2757	304	fig|2242.69.peg.2757	2-dehydropantoate 2-reductase (EC 1.1.1.169)	100	100	100	100
147	2758	85	fig|2242.69.peg.2758	hypothetical protein	98.8	98.8	98.8	98.8
149	2763	276	fig|2242.69.peg.2763	Endonuclease IV (EC 3.1.21.2)	100	100	100	100
149	2764	273	fig|2242.69.peg.2764	Lipoate-protein ligase A	100	100	100	100
149	2765	275	fig|2242.69.peg.2765	Halorhodopsin	99.64	99.64	99.64	100
149	2766	301	fig|2242.69.peg.2766	Serine/threonine-protein kinase RIO2 (EC 2.7.11.1)	100	100	100	100
149	2768	327	fig|2242.69.peg.2768	hypothetical protein	99.69	99.69	99.69	99.69
149	2769	197	fig|2242.69.peg.2769	LSU ribosomal protein L15e	100	100	99.49	100
149	2771	229	fig|2242.69.peg.2771	Trk potassium uptake system protein TrkA	100	100	100	100
149	2772	105	fig|2242.69.peg.2772	Uncharacterized amino acid permease, GabP family	100	100	100	98.75
152	2775	98	fig|2242.69.peg.2775	Mannose-1-phosphate guanylyltransferase (EC 2.7.7.13)	96.94	96.94	100	100
153	2776	94	fig|2242.69.peg.2776	Proteasome-activating AAA-ATPase (PAN), archaeal	100	100	100	100
153	2777	598	fig|2242.69.peg.2777	Oligoendopeptidase F	99.5	99.5	98.66	100
153	2778	199	fig|2242.69.peg.2778	hypothetical protein	98.99	98.99	97.49	100
154	2779	373	fig|2242.69.peg.2779	hypothetical protein	99.73	99.73	99.73	100
154	2780	353	fig|2242.69.peg.2780	hypothetical protein	98.58	98.58	98.58	100
156	2782	166	fig|2242.69.peg.2782	hypothetical protein	93.94	93.94	94.55	98.02
162	2793	172	fig|2242.69.peg.2793	Signal-transducing histidine kinase-like	99.42	99.42	100	100
163	2794	274	fig|2242.69.peg.2794	Thermosome subunit	100	100	100	97.08
164	2795	273	fig|2242.69.peg.2795	ERCC2/XPD/Rad3-related DNA repair helicase	99.27	99.27	99.27	100
166	2799	42	fig|2242.69.peg.2799	hypothetical protein	100	100	100	100
166	2800	107	fig|2242.69.peg.2800	hypothetical protein	100	100	100	100
169	2804	335	fig|2242.69.peg.2804	DNA mismatch repair protein MutL	97.26	97.26	96.95	100
180	2821	99	fig|2242.69.peg.2821	UTP--glucose-1-phosphate uridylyltransferase (EC 2.7.7.9)	96.74	96.74	98.98	85.87

## Sheet: Accessory genes
Contig	Gene	Length	Gene id	function	percent identity AS11	percent identity AS19	percent identity AS8	percent identity AS1
1	1	57	fig|2242.69.peg.1	hypothetical protein	0	0	0	100
1	2	99	fig|2242.69.peg.2	hypothetical protein	0	0	0	100
1	4	46	fig|2242.69.peg.4	hypothetical protein	0	0	0	100
1	5	325	fig|2242.69.peg.5	hypothetical protein	0	0	0	100
1	6	155	fig|2242.69.peg.6	hypothetical protein	0	0	0	100
1	7	450	fig|2242.69.peg.7	Uncharacterized protein (associated with DNA helicase - Rad25 homolog)	0	0	0	100
1	8	470	fig|2242.69.peg.8	DNA helicase (Rad25 homolog)	30.15	30.15	29.67	100
1	9	62	fig|2242.69.peg.9	hypothetical protein	57.89	59.65	59.65	100
1	10	92	fig|2242.69.peg.10	hypothetical protein	0	55.43	54.35	100
1	11	272	fig|2242.69.peg.11	hypothetical protein	41.59	41.59	98.89	100
1	12	570	fig|2242.69.peg.12	hypothetical protein	37.07	37.07	33.18	100
1	13	727	fig|2242.69.peg.13	hypothetical protein	49.76	49.76	49.76	100
1	14	528	fig|2242.69.peg.14	hypothetical protein	47.12	47.12	50.21	100
1	15	487	fig|2242.69.peg.15	hypothetical protein	57.63	57.63	57.63	100
1	16	547	fig|2242.69.peg.16	hypothetical protein	0	0	0	100
1	17	419	fig|2242.69.peg.17	Transposase	37.01	37.01	44.11	100
1	18	60	fig|2242.69.peg.18	hypothetical protein	0	0	95.35	100
1	19	1135	fig|2242.69.peg.19	Replication protein	0	0	0	100
1	20	214	fig|2242.69.peg.20	hypothetical protein	0	0	0	100
1	21	287	fig|2242.69.peg.21	hypothetical protein	0	0	0	100
1	22	822	fig|2242.69.peg.22	hypothetical protein	0	0	0	100
1	23	314	fig|2242.69.peg.23	hypothetical protein	0	0	0	100
1	24	239	fig|2242.69.peg.24	hypothetical protein	0	0	0	100
1	25	630	fig|2242.69.peg.25	hypothetical protein	0	0	0	100
1	26	197	fig|2242.69.peg.26	hypothetical protein	0	0	0	100
1	27	332	fig|2242.69.peg.27	CRISPR-associated protein Cas1	0	0	0	100
1	28	91	fig|2242.69.peg.28	CRISPR-associated protein Cas2	0	0	0	100
1	38	326	fig|2242.69.peg.38	hypothetical protein	90.15	90.15	27.51	100
2	45	340	fig|2242.69.peg.45	hydrogenase expression/formation protein	98.23	98.23	98.23	43.08
3	47	124	fig|2242.69.peg.47	hypothetical protein	100	100	100	0
3	56	318	fig|2242.69.peg.56	Homoserine dehydrogenase (EC 1.1.1.3)	98.11	98.11	98.11	0
3	57	177	fig|2242.69.peg.57	hypothetical protein	97.73	97.73	97.73	0
3	83	484	fig|2242.69.peg.83	hypothetical protein	29.71	29.71	32.05	100
3	84	65	fig|2242.69.peg.84	hypothetical protein	0	0	0	100
3	85	99	fig|2242.69.peg.85	hypothetical protein	36.23	36.23	0	100
3	87	374	fig|2242.69.peg.87	Glycosyltransferase	33.57	33.57	33.57	100
3	88	426	fig|2242.69.peg.88	hypothetical protein	0	0	0	100
3	89	442	fig|2242.69.peg.89	hypothetical protein	30.57	30.57	30.57	100
3	90	313	fig|2242.69.peg.90	hypothetical protein	0	0	0	100
3	91	517	fig|2242.69.peg.91	hypothetical protein	21.66	21.66	21.87	100
3	92	380	fig|2242.69.peg.92	hypothetical protein	35.54	35.54	35.54	100
3	93	310	fig|2242.69.peg.93	UDP-glucose 4-epimerase (EC 5.1.3.2)	89	89	94.83	100
3	96	144	fig|2242.69.peg.96	hypothetical protein	97.9	97.9	96.5	0
4	102	131	fig|2242.69.peg.102	Uncharacterized protein YyaL	100	100	100	0
4	103	117	fig|2242.69.peg.103	hypothetical protein	100	100	100	0
4	105	151	fig|2242.69.peg.105	hypothetical protein	99.33	99.33	99.33	0
4	113	65	fig|2242.69.peg.113	hypothetical protein	100	100	100	0
5	145	448	fig|2242.69.peg.145	Trk potassium uptake system protein TrkA	31.3	31.3	31.3	100
5	146	516	fig|2242.69.peg.146	Trk potassium uptake system protein TrkH	32.02	32.02	0	100
5	153	64	fig|2242.69.peg.153	hypothetical protein	0	0	0	100
5	154	622	fig|2242.69.peg.154	hypothetical protein	25.97	25.97	0	100
5	155	650	fig|2242.69.peg.155	Heat shock protein G homolog	0	0	0	100
5	157	416	fig|2242.69.peg.157	DNA-cytosine methyltransferase (EC 2.1.1.37)	25.97	25.97	37.78	100
5	158	146	fig|2242.69.peg.158	hypothetical protein	0	0	0	88.03
5	159	537	fig|2242.69.peg.159	hypothetical protein	99.81	99.81	99.81	41.02
5	160	112	fig|2242.69.peg.160	hypothetical protein	100	100	100	0
5	161	262	fig|2242.69.peg.161	hypothetical protein	98.85	98.85	99.23	0
5	162	42	fig|2242.69.peg.162	hypothetical protein	100	100	100	0
6	189	380	fig|2242.69.peg.189	hypothetical protein	99.74	99.74	99.74	0
6	190	31	fig|2242.69.peg.190	hypothetical protein	96.67	96.67	96.67	0
6	196	66	fig|2242.69.peg.196	hypothetical protein	100	100	100	0
6	197	191	fig|2242.69.peg.197	hypothetical protein	97.89	97.89	97.89	0
6	200	360	fig|2242.69.peg.200	Digeranylgeranylglycerophospholipid reductase	99.72	99.72	99.72	0
7	204	131	fig|2242.69.peg.204	hypothetical protein	100	100	100	0
8	207	39	fig|2242.69.peg.207	hypothetical protein	100	100	0	100
8	217	243	fig|2242.69.peg.217	hypothetical protein	99.59	99.59	100	0
8	218	780	fig|2242.69.peg.218	Pre-mRNA splicing helicase	99.74	99.74	99.87	37.5
8	223	475	fig|2242.69.peg.223	Dihydrolipoamide acetyltransferase component (E2) of acetoin dehydrogenase complex (EC 2.3.1.12)	100	100	99.16	0
9	239	444	fig|2242.69.peg.239	Mg(2+)-transport-ATPase-associated protein MgtC	99.1	99.1	99.1	0
9	241	644	fig|2242.69.peg.241	hypothetical protein	99.69	99.69	100	73.71
9	242	117	fig|2242.69.peg.242	hypothetical protein	99.14	99.14	0	100
9	254	248	fig|2242.69.peg.254	hypothetical protein	99.19	99.19	99.19	27.18
9	258	78	fig|2242.69.peg.258	hypothetical protein	92.21	92.21	88.31	0
9	289	71	fig|2242.69.peg.289	hypothetical protein	100	100	100	0
9	290	123	fig|2242.69.peg.290	hypothetical protein	100	100	100	0
10	307	38	fig|2242.69.peg.307	hypothetical protein	0	0	0	100
10	309	137	fig|2242.69.peg.309	hypothetical protein	0	0	97.06	100
10	310	418	fig|2242.69.peg.310	hypothetical protein	36.36	36.36	98.54	100
10	311	85	fig|2242.69.peg.311	hypothetical protein	34.94	34.94	92.11	100
10	312	327	fig|2242.69.peg.312	hypothetical protein	0	0	0	100
10	313	223	fig|2242.69.peg.313	hypothetical protein	0	0	0	100
10	315	80	fig|2242.69.peg.315	hypothetical protein	0	0	0	98.73
10	316	101	fig|2242.69.peg.316	hypothetical protein	0	0	0	99
10	318	46	fig|2242.69.peg.318	hypothetical protein	0	0	0	97.78
10	332	101	fig|2242.69.peg.332	hypothetical protein	0	0	0	100
10	333	87	fig|2242.69.peg.333	hypothetical protein	0	0	0	100
10	337	60	fig|2242.69.peg.337	hypothetical protein	61.9	61.9	61.9	100
10	338	242	fig|2242.69.peg.338	Putative predicted metal-dependent hydrolase	0	0	0	100
10	339	992	fig|2242.69.peg.339	Type I restriction-modification system, restriction subunit R (EC 3.1.21.3)	0	0	45.95	100
10	343	500	fig|2242.69.peg.343	Type I restriction-modification system, DNA-methyltransferase subunit M (EC 2.1.1.72)	0	0	53.35	100
10	351	336	fig|2242.69.peg.351	NAD(P)-dependent glyceraldehyde-3-phosphate dehydrogenase, archaeal (EC 1.2.1.59)	100	100	99.7	0
10	355	246	fig|2242.69.peg.355	Protein-L-isoaspartate O-methyltransferase (EC 2.1.1.77)	98.37	98.37	99.18	0
10	356	56	fig|2242.69.peg.356	Molybdopterin molybdenumtransferase (EC 2.10.1.1)	100	100	100	0
11	357	392	fig|2242.69.peg.357	hypothetical protein	26.32	26.32	27.6	100
11	358	334	fig|2242.69.peg.358	hypothetical protein	33.09	33.09	32.2	99.7
11	360	869	fig|2242.69.peg.360	Lead, cadmium, zinc and mercury transporting ATPase (EC 3.6.3.3) (EC 3.6.3.5); Copper-translocating P-type ATPase (EC 3.6.3.4)	64.29	64.29	64.29	100
11	361	224	fig|2242.69.peg.361	Transcriptional regulator, AsnC family	43.88	43.88	43.88	100
11	362	68	fig|2242.69.peg.362	Copper(I) chaperone CopZ	50.88	50.88	50.88	100
11	363	928	fig|2242.69.peg.363	Aconitate hydratase (EC 4.2.1.3)	32.59	32.59	32.59	100
11	364	167	fig|2242.69.peg.364	hypothetical protein	0	0	0	100
11	365	124	fig|2242.69.peg.365	hypothetical protein	53.64	53.64	53.64	100
11	366	91	fig|2242.69.peg.366	hypothetical protein	0	0	0	100
11	367	170	fig|2242.69.peg.367	hypothetical protein	0	0	0	100
11	368	274	fig|2242.69.peg.368	hypothetical protein	41.67	41.67	41.67	100
11	369	96	fig|2242.69.peg.369	hypothetical protein	0	0	0	100
11	372	150	fig|2242.69.peg.372	hypothetical protein	55.78	55.78	55.78	100
11	373	158	fig|2242.69.peg.373	Alkyl hydroperoxide reductase subunit C-like protein	36.31	36.31	36.31	100
11	374	392	fig|2242.69.peg.374	Tryptophanyl-tRNA synthetase (EC 6.1.1.2)	59.79	59.79	60.36	100
11	375	40	fig|2242.69.peg.375	hypothetical protein	0	0	0	100
11	376	291	fig|2242.69.peg.376	Succinate dehydrogenase iron-sulfur protein (EC 1.3.5.1)	67.78	67.78	64.16	100
11	377	103	fig|2242.69.peg.377	hypothetical protein	0	0	0	100
11	378	207	fig|2242.69.peg.378	hypothetical protein	0	0	0	99.51
11	380	672	fig|2242.69.peg.380	Lead, cadmium, zinc and mercury transporting ATPase (EC 3.6.3.3) (EC 3.6.3.5); Copper-translocating P-type ATPase (EC 3.6.3.4)	35.93	35.93	37.43	100
11	381	74	fig|2242.69.peg.381	Nitrate/nitrite transporter	0	0	0	100
11	382	215	fig|2242.69.peg.382	hypothetical protein	48.24	48.24	48.74	100
11	383	38	fig|2242.69.peg.383	hypothetical protein	0	0	0	100
11	384	87	fig|2242.69.peg.384	hypothetical protein	43.68	43.68	43.68	98.84
11	385	118	fig|2242.69.peg.385	Transcriptional regulator, HxlR family	60.95	60.95	60.95	100
11	386	41	fig|2242.69.peg.386	hypothetical protein	0	0	0	100
11	387	253	fig|2242.69.peg.387	Oxidoreductase, short-chain dehydrogenase/reductase family	40.08	40.08	40.08	100
11	388	50	fig|2242.69.peg.388	hypothetical protein	48.98	48.98	48.98	100
11	389	64	fig|2242.69.peg.389	hypothetical protein	72.5	72.5	72.5	100
11	390	234	fig|2242.69.peg.390	hypothetical protein	37.27	37.27	37.27	100
11	391	140	fig|2242.69.peg.391	hypothetical protein	0	0	0	100
11	392	285	fig|2242.69.peg.392	Glyoxalase family protein	0	0	0	100
11	393	100	fig|2242.69.peg.393	hypothetical protein	0	0	0	100
11	394	112	fig|2242.69.peg.394	hypothetical protein	33.33	33.33	32.63	100
11	395	251	fig|2242.69.peg.395	Pirin	0	0	0	100
11	396	46	fig|2242.69.peg.396	hypothetical protein	0	0	0	100
11	397	152	fig|2242.69.peg.397	hypothetical protein	0	0	0	100
11	398	38	fig|2242.69.peg.398	hypothetical protein	0	0	0	100
11	400	304	fig|2242.69.peg.400	Putative transport	0	0	0	100
11	401	341	fig|2242.69.peg.401	Luciferase-like monooxygenase YhbW	71.09	71.09	71.09	100
11	402	196	fig|2242.69.peg.402	Thioredoxin reductase (EC 1.8.1.9)	0	0	30.85	100
11	403	396	fig|2242.69.peg.403	hypothetical protein	53.41	53.41	53.23	100
11	404	98	fig|2242.69.peg.404	hypothetical protein	0	0	0	100
11	405	145	fig|2242.69.peg.405	Transcriptional regulator	60.47	60.47	60.47	100
12	407	134	fig|2242.69.peg.407	hypothetical protein	92.48	92.48	64.36	100
12	408	93	fig|2242.69.peg.408	hypothetical protein	87.91	87.91	0	100
12	409	37	fig|2242.69.peg.409	hypothetical protein	97.22	97.22	68.75	100
12	410	100	fig|2242.69.peg.410	hypothetical protein	98.99	98.99	0	100
12	411	198	fig|2242.69.peg.411	hypothetical protein	95.38	95.38	64.1	100
12	412	52	fig|2242.69.peg.412	hypothetical protein	90.2	90.2	75	100
12	413	179	fig|2242.69.peg.413	hypothetical protein	92.13	92.13	0	100
12	415	44	fig|2242.69.peg.415	hypothetical protein	93.02	0	0	0
12	416	370	fig|2242.69.peg.416	hypothetical protein	91.29	91.29	78.08	100
12	418	313	fig|2242.69.peg.418	hypothetical protein	93.59	93.59	73.53	100
12	419	232	fig|2242.69.peg.419	hypothetical protein	95.22	95.22	0	100
12	420	224	fig|2242.69.peg.420	hypothetical protein	96.41	96.41	0	100
12	421	273	fig|2242.69.peg.421	hypothetical protein	93.38	93.38	72.22	100
12	422	121	fig|2242.69.peg.422	hypothetical protein	97.5	97.5	70.09	100
12	423	216	fig|2242.69.peg.423	hypothetical protein	93.25	93.25	0	100
12	424	419	fig|2242.69.peg.424	Origin of replication recognition protein @ Cell division control protein 6	98.09	98.09	47.21	100
12	425	121	fig|2242.69.peg.425	Origin of replication recognition protein @ Cell division control protein 6	79.75	79.75	77.22	100
12	426	78	fig|2242.69.peg.426	hypothetical protein	0	0	0	100
12	427	971	fig|2242.69.peg.427	ATP-dependent RNA helicase	26.27	26.27	0	100
12	428	446	fig|2242.69.peg.428	hypothetical protein	0	0	0	100
12	429	339	fig|2242.69.peg.429	hypothetical protein	0	0	0	100
12	430	233	fig|2242.69.peg.430	hypothetical protein	0	0	0	100
12	431	73	fig|2242.69.peg.431	ATPase component of general energizing module of ECF transporters	0	0	0	100
12	432	722	fig|2242.69.peg.432	hypothetical protein	0	0	0	99.25
12	433	1441	fig|2242.69.peg.433	hypothetical protein	55.03	55.03	0	100
12	434	490	fig|2242.69.peg.434	hypothetical protein	25.16	25.17	25.16	100
12	435	361	fig|2242.69.peg.435	DNA polymerase I (EC 2.7.7.7)	0	0	0	100
12	436	383	fig|2242.69.peg.436	hypothetical protein	0	0	0	100
12	437	1280	fig|2242.69.peg.437	hypothetical protein	51.63	51.63	0	100
12	438	207	fig|2242.69.peg.438	hypothetical protein	59.61	59.61	0	100
12	439	1249	fig|2242.69.peg.439	hypothetical protein	51.24	51.24	0	100
12	440	279	fig|2242.69.peg.440	hypothetical protein	53.88	53.88	0	100
12	441	1063	fig|2242.69.peg.441	hypothetical protein	94.59	94.59	0	100
12	442	1213	fig|2242.69.peg.442	hypothetical protein	86.79	86.79	0	100
12	443	313	fig|2242.69.peg.443	ParA-like protein	44.37	44.37	45.17	100
12	444	134	fig|2242.69.peg.444	hypothetical protein	31.65	31.65	30.99	100
13	446	27	fig|2242.69.peg.446	Aminopeptidase	0	0	100	100
13	456	116	fig|2242.69.peg.456	hypothetical protein	98.04	98.04	99.13	0
13	460	168	fig|2242.69.peg.460	hypothetical protein	99.36	99.36	99.36	64.08
14	463	270	fig|2242.69.peg.463	hypothetical protein	100	100	100	26.09
14	469	161	fig|2242.69.peg.469	hypothetical protein	61.01	61.01	100	100
14	471	384	fig|2242.69.peg.471	hypothetical protein	0	0	0	100
14	472	72	fig|2242.69.peg.472	hypothetical protein	0	0	0	100
14	474	45	fig|2242.69.peg.474	hypothetical protein	100	0	100	0
14	475	408	fig|2242.69.peg.475	hypothetical protein	99.26	99.26	100	0
14	485	350	fig|2242.69.peg.485	hypothetical protein	98.57	98.57	98.57	33.47
14	488	53	fig|2242.69.peg.488	hypothetical protein	0	100	98.08	100
14	490	86	fig|2242.69.peg.490	hypothetical protein	0	0	0	100
15	504	117	fig|2242.69.peg.504	hypothetical protein	100	100	100	0
15	510	192	fig|2242.69.peg.510	hypothetical protein	99.48	99.48	99.48	0
15	519	493	fig|2242.69.peg.519	Phosphoenolpyruvate carboxylase, archaeal (EC 4.1.1.31)	99.8	99.8	99.8	0
15	520	262	fig|2242.69.peg.520	hypothetical protein	99.23	99.23	99.23	0
15	521	140	fig|2242.69.peg.521	hypothetical protein	99.28	99.28	99.28	0
15	530	226	fig|2242.69.peg.530	Ribose-5-phosphate isomerase A (EC 5.3.1.6)	99.11	99.11	99.11	0
15	534	135	fig|2242.69.peg.534	hypothetical protein	100	99.24	100	0
15	535	75	fig|2242.69.peg.535	hypothetical protein	100	100	100	0
15	537	304	fig|2242.69.peg.537	hypothetical protein	24.83	24.83	23.15	100
15	538	305	fig|2242.69.peg.538	hypothetical protein	28	28	29.03	100
15	539	305	fig|2242.69.peg.539	Efflux ABC transporter, ATP-binding protein	45.82	45.82	45.85	100
16	560	110	fig|2242.69.peg.560	hypothetical protein	100	100	100	32.74
16	565	157	fig|2242.69.peg.565	hypothetical protein	100	100	100	0
16	571	334	fig|2242.69.peg.571	hypothetical protein	99.4	99.4	98.8	65
19	604	109	fig|2242.69.peg.604	Asenic metallochaperone ArsD, transfers trivalent metalloids to ArsAB pump	0	0	100	100
19	605	645	fig|2242.69.peg.605	Arsenite/antimonite pump-driving ATPase ArsA (EC 3.6.3.16)	28.43	28.43	100	100
19	606	123	fig|2242.69.peg.606	hypothetical protein	0	0	100	100
19	607	63	fig|2242.69.peg.607	hypothetical protein	0	0	100	100
19	608	110	fig|2242.69.peg.608	Arsenical resistance operon repressor	45.45	45.45	100	100
19	609	282	fig|2242.69.peg.609	Arsenite methyltransferase (EC 2.1.1.137)	34.34	34.34	100	100
19	610	36	fig|2242.69.peg.610	hypothetical protein	0	0	100	0
19	611	508	fig|2242.69.peg.611	hypothetical protein	0	0	100	100
19	612	44	fig|2242.69.peg.612	Transposase	0	0	100	100
19	613	158	fig|2242.69.peg.613	hypothetical protein	30.1	30.1	99.36	100
20	614	100	fig|2242.69.peg.614	hypothetical protein	99	99	100	0
21	621	230	fig|2242.69.peg.621	hypothetical protein	100	100	100	0
21	622	225	fig|2242.69.peg.622	hypothetical protein	100	100	100	29.61
22	631	174	fig|2242.69.peg.631	hypothetical protein	97.69	97.69	46.58	99.42
22	638	371	fig|2242.69.peg.638	hypothetical protein	100	100	99.73	0
22	640	42	fig|2242.69.peg.640	hypothetical protein	0	100	0	100
22	651	238	fig|2242.69.peg.651	hypothetical protein	0	0	97.89	100
23	661	95	fig|2242.69.peg.661	Flagellin FlaB3	95.74	69.47	96.81	75.44
24	678	39	fig|2242.69.peg.678	hypothetical protein	94.74	0	0	100
24	682	44	fig|2242.69.peg.682	hypothetical protein	0	0	0	100
24	683	258	fig|2242.69.peg.683	hypothetical protein	0	0	0	100
24	684	112	fig|2242.69.peg.684	hypothetical protein	0	0	0	100
24	707	49	fig|2242.69.peg.707	hypothetical protein	100	100	100	0
24	708	427	fig|2242.69.peg.708	Transposase	83.24	83.24	29.11	100
24	734	156	fig|2242.69.peg.734	Acyl-CoA hydrolase (EC 3.1.2.20)	99.35	99.35	99.35	47.79
25	758	41	fig|2242.69.peg.758	hypothetical protein	0	100	0	100
25	760	45	fig|2242.69.peg.760	hypothetical protein	78.79	100	0	0
25	761	312	fig|2242.69.peg.761	hypothetical protein	99.68	99.31	0	100
25	762	40	fig|2242.69.peg.762	hypothetical protein	0	0	0	100
25	763	320	fig|2242.69.peg.763	hypothetical protein	99.69	99.69	54.66	100
25	767	677	fig|2242.69.peg.767	hypothetical protein	0	0	0	100
25	768	364	fig|2242.69.peg.768	hypothetical protein	0	0	0	100
25	769	651	fig|2242.69.peg.769	hypothetical protein	0	0	0	100
25	770	61	fig|2242.69.peg.770	hypothetical protein	0	0	0	100
25	771	73	fig|2242.69.peg.771	hypothetical protein	59.72	59.72	0	100
25	772	42	fig|2242.69.peg.772	hypothetical protein	0	0	0	100
25	773	77	fig|2242.69.peg.773	hypothetical protein	97.37	97.37	0	100
25	776	60	fig|2242.69.peg.776	hypothetical protein	0	0	100	100
25	802	303	fig|2242.69.peg.802	Pyridoxal 5'-phosphate synthase (glutamine hydrolyzing), synthase subunit (EC 4.3.3.6)	99.67	99.67	99.67	0
25	805	439	fig|2242.69.peg.805	hypothetical protein	97.95	97.95	97.95	100
26	829	79	fig|2242.69.peg.829	hypothetical protein	57.69	57.69	57.69	100
26	830	127	fig|2242.69.peg.830	hypothetical protein	100	100	100	55.26
26	831	830	fig|2242.69.peg.831	DNA topoisomerase I (EC 5.99.1.2)	99.88	99.88	99.88	0
26	840	77	fig|2242.69.peg.840	Endonuclease V (EC 3.1.21.7)	94.92	94.92	94.92	100
26	841	274	fig|2242.69.peg.841	short-chain dehydrogenase/oxidoreductase	98.17	98.17	98.17	40.44
26	842	348	fig|2242.69.peg.842	anion-transporting ATPase	99.71	99.71	99.71	29.88
27	865	317	fig|2242.69.peg.865	hypothetical protein	0	0	0	100
27	867	44	fig|2242.69.peg.867	hypothetical protein	83.72	83.72	85.71	97.67
27	868	71	fig|2242.69.peg.868	hypothetical protein	97.14	97.14	0	0
27	869	38	fig|2242.69.peg.869	hypothetical protein	94.59	94.59	0	100
27	871	45	fig|2242.69.peg.871	hypothetical protein	0	0	0	100
27	872	394	fig|2242.69.peg.872	hypothetical protein	0	0	26.74	100
28	889	96	fig|2242.69.peg.889	hypothetical protein	0	0	0	100
28	890	178	fig|2242.69.peg.890	hypothetical protein	35.09	35.09	35.09	100
28	891	99	fig|2242.69.peg.891	hypothetical protein	0	0	0	100
28	892	399	fig|2242.69.peg.892	Isopentenyl-diphosphate delta-isomerase, FMN-dependent (EC 5.3.3.2)	0	0	0	98.94
29	897	40	fig|2242.69.peg.897	hypothetical protein	0	0	0	100
29	898	157	fig|2242.69.peg.898	hypothetical protein	0	0	0	100
29	899	47	fig|2242.69.peg.899	hypothetical protein	0	0	0	100
29	900	200	fig|2242.69.peg.900	hypothetical protein	0	0	25.86	100
29	901	146	fig|2242.69.peg.901	hypothetical protein	0	0	0	98.61
29	902	127	fig|2242.69.peg.902	hypothetical protein	0	0	0	100
30	907	228	fig|2242.69.peg.907	hypothetical protein	100	100	100	28.09
30	908	40	fig|2242.69.peg.908	hypothetical protein	94.87	0	0	0
30	910	46	fig|2242.69.peg.910	hypothetical protein	97.14	97.14	97.14	0
30	918	217	fig|2242.69.peg.918	Bacterio-opsin activator domain-containing protein	99.54	99.54	99.54	35.09
30	919	279	fig|2242.69.peg.919	hypothetical protein	100	100	100	0
30	927	39	fig|2242.69.peg.927	hypothetical protein	100	100	0	100
30	928	77	fig|2242.69.peg.928	hypothetical protein	0	0	0	100
30	939	225	fig|2242.69.peg.939	hypothetical protein	99.55	99.55	99.55	45.45
30	940	149	fig|2242.69.peg.940	Molybdopterin-guanine dinucleotide biosynthesis protein MobB	100	100	99.32	0
31	956	61	fig|2242.69.peg.956	hypothetical protein	84	0	0	100
31	958	459	fig|2242.69.peg.958	DNA-cytosine methyltransferase (EC 2.1.1.37)	28.73	28.73	27.62	100
31	959	981	fig|2242.69.peg.959	ATP-dependent RNA helicase	0	0	0	100
31	960	256	fig|2242.69.peg.960	hypothetical protein	0	0	97.73	100
31	961	63	fig|2242.69.peg.961	hypothetical protein	0	0	100	100
31	962	310	fig|2242.69.peg.962	hypothetical protein	0	0	100	100
31	963	654	fig|2242.69.peg.963	hypothetical protein	0	0	24.59	100
31	964	1272	fig|2242.69.peg.964	Superfamily II DNA and RNA helicase	0	0	30.93	100
31	965	914	fig|2242.69.peg.965	hypothetical protein	0	0	0	100
31	966	154	fig|2242.69.peg.966	hypothetical protein	0	0	0	99.35
31	967	702	fig|2242.69.peg.967	DNA-cytosine methyltransferase (EC 2.1.1.37)	29.89	29.89	29.02	100
31	968	142	fig|2242.69.peg.968	hypothetical protein	0	0	0	100
31	969	57	fig|2242.69.peg.969	hypothetical protein	0	0	0	100
31	970	48	fig|2242.69.peg.970	hypothetical protein	0	0	0	100
31	971	149	fig|2242.69.peg.971	Transposase	58.9	58.9	0	100
31	973	224	fig|2242.69.peg.973	Origin of replication recognition protein @ Cell division control protein 6	87.1	94.35	73.52	100
31	974	40	fig|2242.69.peg.974	hypothetical protein	84.62	0	0	100
31	975	65	fig|2242.69.peg.975	hypothetical protein	0	0	0	100
32	1012	459	fig|2242.69.peg.1012	hypothetical protein	99.56	99.56	99.56	26.8
32	1013	69	fig|2242.69.peg.1013	hypothetical protein	100	100	100	0
32	1014	212	fig|2242.69.peg.1014	Ribulose-5-phosphate 4-epimerase and related epimerases and aldolases	99.53	99.53	99.53	0
32	1015	233	fig|2242.69.peg.1015	2-haloalkanoic acid dehalogenase (EC 3.8.1.2)	98.71	98.71	98.71	0
32	1022	187	fig|2242.69.peg.1022	Imidazolonepropionase (EC 3.5.2.7)	98.2	98.2	98.2	0
32	1023	526	fig|2242.69.peg.1023	Histidine ammonia-lyase (EC 4.3.1.3)	99.81	99.81	99.81	0
32	1024	251	fig|2242.69.peg.1024	hypothetical protein	99.2	99.2	99.2	0
32	1025	161	fig|2242.69.peg.1025	hypothetical protein	98.12	98.12	98.12	0
33	1039	134	fig|2242.69.peg.1039	hypothetical protein	100	100	100	0
33	1049	154	fig|2242.69.peg.1049	hypothetical protein	99.35	99.35	99.35	26.45
33	1057	522	fig|2242.69.peg.1057	Long-chain-fatty-acid--CoA ligase (EC 6.2.1.3)	99.81	99.81	99.81	76.72
33	1058	453	fig|2242.69.peg.1058	Sulfatase	99.56	99.56	99.34	30.57
33	1059	152	fig|2242.69.peg.1059	hypothetical protein	99.34	99.34	99.34	0
33	1069	373	fig|2242.69.peg.1069	hypothetical protein	99.46	99.46	99.46	0
33	1075	60	fig|2242.69.peg.1075	3-hydroxyacyl-CoA dehydrogenase (EC 1.1.1.35) / Enoyl CoA hydratase (EC 4.2.1.17)	0	0	40.35	100
34	1086	435	fig|2242.69.peg.1086	Erythromycin esterase type I	0	0	0	100
34	1101	47	fig|2242.69.peg.1101	hypothetical protein	0	0	0	100
34	1114	244	fig|2242.69.peg.1114	Glycerophosphoryl diester phosphodiesterase (EC 3.1.4.46)	98.77	98.77	99.18	0
34	1115	92	fig|2242.69.peg.1115	Molybdopterin synthase sulfur carrier subunit	100	100	100	0
34	1117	489	fig|2242.69.peg.1117	hypothetical protein	99.8	99.8	99.8	0
34	1120	278	fig|2242.69.peg.1120	hypothetical protein	99.28	100	100	0
35	1138	38	fig|2242.69.peg.1138	hypothetical protein	97.3	97.3	70.27	97.3
35	1139	133	fig|2242.69.peg.1139	hypothetical protein	100	100	0	100
35	1140	126	fig|2242.69.peg.1140	hypothetical protein	100	100	0	100
35	1141	71	fig|2242.69.peg.1141	hypothetical protein	100	100	0	100
35	1142	66	fig|2242.69.peg.1142	hypothetical protein	100	100	0	100
35	1143	69	fig|2242.69.peg.1143	hypothetical protein	98.53	98.53	0	100
35	1144	538	fig|2242.69.peg.1144	hypothetical protein	100	100	32.71	100
35	1145	896	fig|2242.69.peg.1145	hypothetical protein	100	100	0	100
35	1146	105	fig|2242.69.peg.1146	hypothetical protein	99.01	100	0	99.01
35	1147	379	fig|2242.69.peg.1147	hypothetical protein	100	100	0	100
35	1148	315	fig|2242.69.peg.1148	hypothetical protein	100	100	0	100
35	1149	110	fig|2242.69.peg.1149	hypothetical protein	100	100	0	100
35	1150	51	fig|2242.69.peg.1150	hypothetical protein	100	100	0	100
35	1151	42	fig|2242.69.peg.1151	hypothetical protein	100	100	0	100
35	1152	393	fig|2242.69.peg.1152	hypothetical protein	100	100	41.16	100
35	1153	87	fig|2242.69.peg.1153	hypothetical protein	100	100	0	100
35	1154	217	fig|2242.69.peg.1154	hypothetical protein	100	100	30.07	100
35	1155	158	fig|2242.69.peg.1155	hypothetical protein	100	100	0	100
35	1156	171	fig|2242.69.peg.1156	Transcriptional regulator	100	100	33.33	100
35	1157	211	fig|2242.69.peg.1157	hypothetical protein	100	100	0	100
35	1158	128	fig|2242.69.peg.1158	hypothetical protein	100	100	0	100
35	1159	187	fig|2242.69.peg.1159	Demethylmenaquinone methyltransferase (EC 2.1.1.163)	100	100	0	100
35	1160	161	fig|2242.69.peg.1160	hypothetical protein	100	100	74.44	100
35	1161	73	fig|2242.69.peg.1161	hypothetical protein	100	100	0	100
35	1162	50	fig|2242.69.peg.1162	hypothetical protein	100	100	0	100
35	1163	191	fig|2242.69.peg.1163	Putative sulfide reductase	100	100	0	100
35	1164	82	fig|2242.69.peg.1164	Uncharacterized UPF0033 protein	100	100	0	100
35	1165	398	fig|2242.69.peg.1165	MBL-fold metallo-hydrolase superfamily	100	100	37.85	100
35	1166	164	fig|2242.69.peg.1166	hypothetical protein	100	100	0	100
35	1167	153	fig|2242.69.peg.1167	hypothetical protein	100	100	0	100
35	1168	392	fig|2242.69.peg.1168	sodium-dependent phosphate transporter	100	100	57.77	100
35	1169	50	fig|2242.69.peg.1169	hypothetical protein	100	100	0	100
35	1170	146	fig|2242.69.peg.1170	putative membrane protein	100	100	0	98.97
35	1171	178	fig|2242.69.peg.1171	putative membrane protein	100	100	0	100
35	1172	135	fig|2242.69.peg.1172	hypothetical protein	100	100	73.88	100
35	1173	67	fig|2242.69.peg.1173	hypothetical protein	100	100	0	100
35	1174	41	fig|2242.69.peg.1174	hypothetical protein	100	100	0	100
36	1176	50	fig|2242.69.peg.1176	hypothetical protein	0	100	98	100
36	1177	69	fig|2242.69.peg.1177	UDP-N-acetylenolpyruvoylglucosamine reductase (EC 1.1.1.158)	57.63	100	57.63	100
36	1179	317	fig|2242.69.peg.1179	hypothetical protein	100	100	35.44	100
36	1180	221	fig|2242.69.peg.1180	hypothetical protein	100	100	0	100
37	1182	23	fig|2242.69.peg.1182	hypothetical protein	0	0	0	100
37	1183	125	fig|2242.69.peg.1183	hypothetical protein	0	0	46.85	100
37	1184	47	fig|2242.69.peg.1184	hypothetical protein	0	0	0	0
37	1185	51	fig|2242.69.peg.1185	hypothetical protein	88	88	88	100
37	1186	56	fig|2242.69.peg.1186	hypothetical protein	0	0	0	100
37	1187	71	fig|2242.69.peg.1187	MATE efflux family protein	59.42	59.42	0	100
37	1188	495	fig|2242.69.peg.1188	hypothetical protein	77.13	77.13	77.13	100
37	1189	200	fig|2242.69.peg.1189	hypothetical protein	39.13	39.13	39.13	100
37	1190	72	fig|2242.69.peg.1190	Transcriptional regulator, AcrR family	67.61	67.61	67.61	100
38	1191	74	fig|2242.69.peg.1191	hypothetical protein	98.61	98.61	98.61	0
38	1192	319	fig|2242.69.peg.1192	FIG022979: MoxR-like ATPases	99.69	99.69	99.69	0
38	1203	73	fig|2242.69.peg.1203	hypothetical protein	41.79	41.79	41.79	100
39	1236	221	fig|2242.69.peg.1236	hypothetical protein	100	100	100	0
39	1240	236	fig|2242.69.peg.1240	Transmembrane component BioN of energizing module of biotin ECF transporter	98.72	98.72	100	0
39	1248	172	fig|2242.69.peg.1248	hypothetical protein	99.42	99.42	99.42	32.92
39	1261	166	fig|2242.69.peg.1261	hypothetical protein	98.18	98.18	98.18	0
39	1268	419	fig|2242.69.peg.1268	Methylaspartate ammonia-lyase (EC 4.3.1.2)	100	100	100	0
39	1271	41	fig|2242.69.peg.1271	hypothetical protein	97.5	97.5	97.5	0
39	1274	41	fig|2242.69.peg.1274	Alanyl-tRNA synthetase (EC 6.1.1.7)	0	0	100	0
40	1275	51	fig|2242.69.peg.1275	dNTP triphosphohydrolase, broad substrate specificity	100	100	100	75
40	1285	250	fig|2242.69.peg.1285	hypothetical protein	100	100	100	0
40	1294	47	fig|2242.69.peg.1294	hypothetical protein	100	0	100	0
40	1295	79	fig|2242.69.peg.1295	hypothetical protein	100	100	100	0
40	1296	347	fig|2242.69.peg.1296	tRNA(Phe) (4-demethylwyosine(37)-C(7)) aminocarboxypropyltransferase (EC 2.5.1.114)	99.42	99.42	99.42	44.51
40	1299	143	fig|2242.69.peg.1299	Putative iron-sulfur cluster assembly scaffold protein for SUF system, SufE2	100	100	100	48.59
40	1303	78	fig|2242.69.peg.1303	LSU ribosomal protein L39e	100	100	100	0
40	1304	93	fig|2242.69.peg.1304	LSU ribosomal protein L31e	100	100	100	0
40	1305	208	fig|2242.69.peg.1305	Eukaryotic translation initiation factor 6	100	100	100	0
40	1306	155	fig|2242.69.peg.1306	Prefoldin subunit alpha	99.35	99.35	99.35	0
40	1311	186	fig|2242.69.peg.1311	Mg/Co/Ni transporter MgtE	100	100	100	31.55
40	1316	27	fig|2242.69.peg.1316	Aminopeptidase	0	0	100	92.31
41	1317	107	fig|2242.69.peg.1317	hypothetical protein	99.07	99.07	0	100
41	1318	127	fig|2242.69.peg.1318	hypothetical protein	98.18	98.18	0	100
41	1319	130	fig|2242.69.peg.1319	hypothetical protein	98.45	98.45	0	100
41	1320	60	fig|2242.69.peg.1320	hypothetical protein	0	0	0	100
41	1321	38	fig|2242.69.peg.1321	hypothetical protein	0	0	0	100
41	1322	81	fig|2242.69.peg.1322	hypothetical protein	0	0	0	100
41	1323	79	fig|2242.69.peg.1323	hypothetical protein	0	0	0	100
41	1324	194	fig|2242.69.peg.1324	hypothetical protein	0	0	0	100
41	1327	277	fig|2242.69.peg.1327	hypothetical protein	99.64	99.64	0	100
41	1328	268	fig|2242.69.peg.1328	hypothetical protein	100	100	0	100
41	1329	273	fig|2242.69.peg.1329	hypothetical protein	66.91	66.91	65.06	100
41	1330	157	fig|2242.69.peg.1330	hypothetical protein	99.03	99.03	0	100
42	1342	298	fig|2242.69.peg.1342	Spermidine/putrescine import ABC transporter permease protein PotB (TC 3.A.1.11.1)	99.66	99.66	100	41.74
42	1347	175	fig|2242.69.peg.1347	hypothetical protein	100	100	98.28	0
42	1349	106	fig|2242.69.peg.1349	hypothetical protein	100	100	100	0
42	1352	38	fig|2242.69.peg.1352	hypothetical protein	100	100	0	100
42	1359	85	fig|2242.69.peg.1359	hypothetical protein	98.81	98.81	98.81	0
42	1360	87	fig|2242.69.peg.1360	hypothetical protein	98.84	98.84	100	0
42	1361	45	fig|2242.69.peg.1361	hypothetical protein	0	97.73	97.73	97.73
42	1363	250	fig|2242.69.peg.1363	Efflux ABC transporter, ATP-binding protein	100	100	100	67.9
42	1371	287	fig|2242.69.peg.1371	hypothetical protein	0	0	0	99.65
42	1373	47	fig|2242.69.peg.1373	Uncharacterized protein YyaL	0	0	0	100
45	1377	146	fig|2242.69.peg.1377	hypothetical protein	91.67	91.67	0	100
45	1378	321	fig|2242.69.peg.1378	hypothetical protein	85.71	85.71	0	100
45	1379	589	fig|2242.69.peg.1379	hypothetical protein	97.45	97.45	26.23	100
45	1380	159	fig|2242.69.peg.1380	hypothetical protein	89.24	89.24	44.44	100
45	1382	478	fig|2242.69.peg.1382	Origin of replication recognition protein @ Cell division control protein 6	98.04	98.04	51.16	100
45	1383	40	fig|2242.69.peg.1383	hypothetical protein	0	0	0	100
46	1385	218	fig|2242.69.peg.1385	hypothetical protein	0	0	0	100
46	1386	640	fig|2242.69.peg.1386	Lead, cadmium, zinc and mercury transporting ATPase (EC 3.6.3.3) (EC 3.6.3.5); Copper-translocating P-type ATPase (EC 3.6.3.4)	41.83	41.83	41.68	100
46	1387	72	fig|2242.69.peg.1387	hypothetical protein	36.36	36.36	36.36	100
46	1388	175	fig|2242.69.peg.1388	hypothetical protein	0	0	0	100
46	1389	489	fig|2242.69.peg.1389	hypothetical protein	29.05	29.05	30	100
46	1390	38	fig|2242.69.peg.1390	hypothetical protein	0	0	0	100
46	1391	286	fig|2242.69.peg.1391	hypothetical protein	0	0	0	99.53
47	1401	38	fig|2242.69.peg.1401	hypothetical protein	0	97.3	0	100
48	1405	164	fig|2242.69.peg.1405	Thermosome subunit	84.76	84.76	84.76	82.32
48	1435	131	fig|2242.69.peg.1435	hypothetical protein	0	0	0	100
48	1436	163	fig|2242.69.peg.1436	hypothetical protein	0	0	0	100
49	1461	181	fig|2242.69.peg.1461	ATP:Cob(I)alamin adenosyltransferase (EC 2.5.1.17)	100	100	100	0
49	1462	80	fig|2242.69.peg.1462	hypothetical protein	100	100	100	47.69
49	1475	116	fig|2242.69.peg.1475	hypothetical protein	95.69	95.69	95.69	0
51	1484	123	fig|2242.69.peg.1484	hypothetical protein	99.18	99.18	99.18	0
51	1485	541	fig|2242.69.peg.1485	Translation elongation factor 1-alpha paralog AF0744	99.44	99.44	99.44	33.17
51	1486	204	fig|2242.69.peg.1486	Predicted hydrolase (HAD superfamily)	100	100	100	0
51	1487	170	fig|2242.69.peg.1487	hypothetical protein	99.41	99.41	99.41	46.3
51	1488	54	fig|2242.69.peg.1488	hypothetical protein	0	0	98.11	0
51	1489	268	fig|2242.69.peg.1489	Orotidine 5'-phosphate decarboxylase (EC 4.1.1.23)	100	100	100	0
51	1490	128	fig|2242.69.peg.1490	hypothetical protein	98.43	98.43	98.43	0
51	1494	60	fig|2242.69.peg.1494	hypothetical protein	0	100	0	0
51	1495	256	fig|2242.69.peg.1495	hypothetical protein	100	100	100	0
51	1506	337	fig|2242.69.peg.1506	Anthranilate phosphoribosyltransferase (EC 2.4.2.18)	99.7	99.7	99.4	26.65
51	1511	53	fig|2242.69.peg.1511	hypothetical protein	0	0	0	100
51	1545	144	fig|2242.69.peg.1545	DNA-binding protein tfx	100	100	100	0
51	1547	270	fig|2242.69.peg.1547	Molybdenum ABC transporter permease protein ModB	98.88	98.88	99.26	30.87
51	1549	44	fig|2242.69.peg.1549	hypothetical protein	0	0	0	100
51	1550	208	fig|2242.69.peg.1550	hypothetical protein	0	0	0	100
51	1551	373	fig|2242.69.peg.1551	hypothetical protein	0	0	0	100
51	1552	77	fig|2242.69.peg.1552	hypothetical protein	0	0	0	100
51	1553	188	fig|2242.69.peg.1553	hypothetical protein	98.93	98.93	0	100
51	1554	238	fig|2242.69.peg.1554	Adenosylcobinamide amidohydrolase (EC 3.5.1.90)	97.89	97.89	97.89	0
51	1555	296	fig|2242.69.peg.1555	L-threonine 3-O-phosphate decarboxylase (EC 4.1.1.81)	98.98	98.98	98.31	33.78
52	1571	132	fig|2242.69.peg.1571	hypothetical protein	100	100	100	0
52	1572	151	fig|2242.69.peg.1572	hypothetical protein	98.67	98.67	100	0
52	1573	51	fig|2242.69.peg.1573	hypothetical protein	100	100	100	55.32
52	1574	98	fig|2242.69.peg.1574	hypothetical protein	100	100	98.97	0
52	1579	476	fig|2242.69.peg.1579	Putative transport protein	98.95	98.95	66.67	100
52	1580	327	fig|2242.69.peg.1580	hypothetical protein	97.55	97.55	48.01	100
52	1582	337	fig|2242.69.peg.1582	UDP-N-acetylglucosamine 4,6-dehydratase (EC 4.2.1.135)	29.79	29.79	30.37	100
52	1583	320	fig|2242.69.peg.1583	UDP-glucose 4-epimerase (EC 5.1.3.2)	34.74	34.74	28.43	100
52	1584	396	fig|2242.69.peg.1584	Aminotransferase, DegT/DnrJ/EryC1/StrS family	0	0	0	100
52	1585	350	fig|2242.69.peg.1585	N-acetylneuraminate synthase (EC 2.5.1.56)	32.15	32.15	0	100
52	1586	228	fig|2242.69.peg.1586	hypothetical protein	0	0	0	100
52	1587	338	fig|2242.69.peg.1587	hypothetical protein	0	0	0	100
52	1588	248	fig|2242.69.peg.1588	N-acylneuraminate cytidylyltransferase (EC 2.7.7.43)	0	0	0	99.54
52	1589	299	fig|2242.69.peg.1589	hypothetical protein	0	0	0	100
52	1590	334	fig|2242.69.peg.1590	Glucose-1-phosphate thymidylyltransferase (EC 2.7.7.24)	35.9	35.9	36.75	100
52	1591	323	fig|2242.69.peg.1591	UDP-glucuronate decarboxylase (EC 4.1.1.35)	35.22	35.22	30.39	100
52	1592	318	fig|2242.69.peg.1592	hypothetical protein	0	0	0	100
52	1593	66	fig|2242.69.peg.1593	hypothetical protein	0	0	0	100
52	1594	531	fig|2242.69.peg.1594	hypothetical protein	0	0	0	100
53	1603	133	fig|2242.69.peg.1603	hypothetical protein	0	0	0	100
53	1604	182	fig|2242.69.peg.1604	hypothetical protein	0	0	0	100
54	1612	312	fig|2242.69.peg.1612	Possible alpha/beta hydrolase superfamily, alr3514 homolog	99.68	99.68	99.68	50.99
54	1613	325	fig|2242.69.peg.1613	YgfD: protein that forms a complex with the methylmalonyl-CoA mutase in a pathway for conversion of succinyl-CoA to propionyl-CoA	100	100	100	0
54	1614	139	fig|2242.69.peg.1614	B12 binding domain of Methylmalonyl-CoA mutase (EC 5.4.99.2)	100	100	100	0
54	1615	203	fig|2242.69.peg.1615	Terminal oxidase biogenesis protein CtaM, putative heme A, heme O chaperone	100	100	100	36.11
54	1616	160	fig|2242.69.peg.1616	hypothetical protein	98.74	98.74	100	0
54	1617	250	fig|2242.69.peg.1617	hypothetical protein	99.6	99.6	99.6	0
55	1620	273	fig|2242.69.peg.1620	Uncharacterized protein YyaL	100	100	99.63	0
55	1630	254	fig|2242.69.peg.1630	Phosphoglycerol geranylgeranyltransferase (EC 2.5.1.41)	100	100	100	33.33
56	1639	91	fig|2242.69.peg.1639	hypothetical protein	69.77	69.77	0	98.89
57	1640	294	fig|2242.69.peg.1640	hypothetical protein	100	0	100	0
58	1647	63	fig|2242.69.peg.1647	hypothetical protein	96.77	96.77	0	100
58	1653	114	fig|2242.69.peg.1653	Gas vesicle protein GvpI	99.12	99.12	99.12	0
58	1661	94	fig|2242.69.peg.1661	hypothetical protein	30.11	30.11	30.11	100
58	1662	420	fig|2242.69.peg.1662	hypothetical protein	46.88	47.45	51.47	100
58	1664	218	fig|2242.69.peg.1664	TrkA-like protein	100	100	100	44.24
59	1669	307	fig|2242.69.peg.1669	hypothetical protein	79.38	79.38	100	100
59	1670	258	fig|2242.69.peg.1670	hypothetical protein	43.94	43.94	100	100
61	1676	466	fig|2242.69.peg.1676	hypothetical protein	97.2	97.2	97.2	60.69
61	1693	242	fig|2242.69.peg.1693	Shwachman-Bodian-Diamond syndrome protein; predicted exosome subunit	100	100	100	0
61	1694	165	fig|2242.69.peg.1694	Ribonuclease P protein component 2 (EC 3.1.26.5)	100	100	100	0
61	1695	201	fig|2242.69.peg.1695	hypothetical protein	99.5	99.5	99.5	40.24
61	1696	233	fig|2242.69.peg.1696	Ribonuclease P protein component 3 (EC 3.1.26.5)	99.57	99.57	100	0
61	1697	223	fig|2242.69.peg.1697	Trk potassium uptake system protein TrkA	100	100	100	60.36
61	1698	67	fig|2242.69.peg.1698	hypothetical protein	98.48	98.48	98.48	0
61	1699	350	fig|2242.69.peg.1699	Trk potassium uptake system protein TrkH	99.14	99.14	99.14	50.71
62	1700	425	fig|2242.69.peg.1700	hypothetical protein	0	0	0	100
63	1703	279	fig|2242.69.peg.1703	hypothetical protein	93.17	93.17	43.94	100
63	1705	141	fig|2242.69.peg.1705	hypothetical protein	97.14	97.14	77.86	100
63	1706	83	fig|2242.69.peg.1706	hypothetical protein	96.34	96.34	76.54	100
63	1707	348	fig|2242.69.peg.1707	Exodeoxyribonuclease VII large subunit (EC 3.1.11.6)	0	0	87.5	100
63	1708	187	fig|2242.69.peg.1708	TATA-box binding protein	70.43	70.43	70.43	100
63	1711	175	fig|2242.69.peg.1711	hypothetical protein	0	0	33.53	100
64	1744	213	fig|2242.69.peg.1744	Orotate phosphoribosyltransferase related protein	100	100	100	0
64	1753	39	fig|2242.69.peg.1753	hypothetical protein	100	100	100	0
64	1760	278	fig|2242.69.peg.1760	Oxidoreductase, aldo/keto reductase family	100	100	100	30.77
64	1766	101	fig|2242.69.peg.1766	hypothetical protein	0	0	0	100
64	1770	199	fig|2242.69.peg.1770	Nudix hydrolase family protein	37.93	37.93	37.65	100
64	1777	130	fig|2242.69.peg.1777	hypothetical protein	100	100	100	0
64	1780	235	fig|2242.69.peg.1780	hypothetical protein	100	100	100	0
64	1786	128	fig|2242.69.peg.1786	hypothetical protein	99.21	99.21	99.21	0
64	1795	44	fig|2242.69.peg.1795	hypothetical protein	0	0	0	100
64	1796	52	fig|2242.69.peg.1796	hypothetical protein	0	0	0	100
65	1801	500	fig|2242.69.peg.1801	hypothetical protein	0	0	99.6	100
65	1802	1256	fig|2242.69.peg.1802	Superfamily II DNA and RNA helicase	0	0	100	100
65	1803	836	fig|2242.69.peg.1803	hypothetical protein	0	0	100	100
65	1804	309	fig|2242.69.peg.1804	Origin of replication recognition protein @ Cell division control protein 6	52.12	61.15	100	100
65	1805	70	fig|2242.69.peg.1805	hypothetical protein	0	0	100	100
65	1807	154	fig|2242.69.peg.1807	hypothetical protein	75.66	75.66	100	100
65	1808	57	fig|2242.69.peg.1808	hypothetical protein	0	0	0	100
65	1809	136	fig|2242.69.peg.1809	hypothetical protein	0	0	98.85	100
66	1826	87	fig|2242.69.peg.1826	hypothetical protein	0	0	0	100
67	1832	77	fig|2242.69.peg.1832	Prephenate and/or arogenate dehydrogenase (unknown specificity) (EC 1.3.1.12)(EC 1.3.1.43)	96	96	96	0
67	1836	356	fig|2242.69.peg.1836	Inosine-5'-monophosphate dehydrogenase (EC 1.1.1.205) / CBS domain	46.56	46.56	46.56	100
68	1844	176	fig|2242.69.peg.1844	hypothetical protein	47.89	47.89	100	0
68	1845	179	fig|2242.69.peg.1845	hypothetical protein	44.9	44.9	100	30.07
68	1846	582	fig|2242.69.peg.1846	hypothetical protein	0	0	100	0
68	1847	809	fig|2242.69.peg.1847	hypothetical protein	44.25	44.25	100	36.73
68	1849	40	fig|2242.69.peg.1849	hypothetical protein	0	0	100	0
68	1850	374	fig|2242.69.peg.1850	DNA-cytosine methyltransferase (EC 2.1.1.37)	29.23	29.23	100	37.78
68	1851	306	fig|2242.69.peg.1851	hypothetical protein	0	0	100	25.59
68	1852	106	fig|2242.69.peg.1852	hypothetical protein	0	0	99.05	31.52
68	1853	41	fig|2242.69.peg.1853	hypothetical protein	0	0	0	100
69	1872	449	fig|2242.69.peg.1872	Tryptophanase (EC 4.1.99.1)	99.33	99.33	100	0
69	1875	166	fig|2242.69.peg.1875	Uncharacterized protein MJ0187	100	100	100	0
69	1879	46	fig|2242.69.peg.1879	hypothetical protein	95.56	95.56	100	0
69	1881	441	fig|2242.69.peg.1881	ABC transporter, ATP-binding protein (cluster 5, nickel/peptides/opines)	99.55	99.55	99.77	46.03
69	1887	71	fig|2242.69.peg.1887	hypothetical protein	98.57	98.57	98.57	0
70	1912	422	fig|2242.69.peg.1912	hypothetical protein	99.29	99.29	99.29	44.44
70	1920	448	fig|2242.69.peg.1920	hypothetical protein	98.88	98.88	98.88	0
70	1961	81	fig|2242.69.peg.1961	RNA-binding protein YhbY	100	100	100	0
70	1963	46	fig|2242.69.peg.1963	hypothetical protein	0	0	100	100
70	1969	259	fig|2242.69.peg.1969	hypothetical protein	24.62	24.62	24.62	99.61
70	1970	41	fig|2242.69.peg.1970	hypothetical protein	0	0	0	100
70	1971	63	fig|2242.69.peg.1971	hypothetical protein	0	0	0	100
70	1972	60	fig|2242.69.peg.1972	hypothetical protein	0	0	37.78	100
70	1979	591	fig|2242.69.peg.1979	Propionyl-CoA carboxylase beta chain (EC 6.4.1.3)	98.98	98.98	98.65	38.79
70	1985	134	fig|2242.69.peg.1985	6,7-dimethyl-8-ribityllumazine synthase (EC 2.5.1.78)	100	100	100	0
70	2014	99	fig|2242.69.peg.2014	ABC transporter, ATP-binding protein homolog	97.98	97.98	97.98	0
71	2018	163	fig|2242.69.peg.2018	hypothetical protein	63.58	63.58	63.58	100
71	2019	253	fig|2242.69.peg.2019	signal-transducing histidine kinase; PAS/PAC domain protein	47.88	47.88	47.46	100
71	2020	76	fig|2242.69.peg.2020	hypothetical protein	36.67	36.67	0	100
72	2031	443	fig|2242.69.peg.2031	UPF0229 protein YeaH	100	100	100	0
72	2035	105	fig|2242.69.peg.2035	Transcriptional regulator, PadR family	100	100	100	70.79
72	2042	242	fig|2242.69.peg.2042	hypothetical protein	99.17	99.17	99.17	0
72	2051	137	fig|2242.69.peg.2051	hypothetical protein	100	100	100	0
72	2056	162	fig|2242.69.peg.2056	hypothetical protein	100	100	100	0
72	2058	169	fig|2242.69.peg.2058	hypothetical protein	98.81	98.81	98.81	0
73	2059	308	fig|2242.69.peg.2059	hypothetical protein	60.98	60.98	51.48	100
73	2060	271	fig|2242.69.peg.2060	hypothetical protein	70.55	70.55	53.61	100
74	2064	153	fig|2242.69.peg.2064	hypothetical protein	30.25	30.25	0	100
74	2065	290	fig|2242.69.peg.2065	hypothetical protein	0	0	0	100
74	2066	179	fig|2242.69.peg.2066	hypothetical protein	0	0	0	100
74	2067	77	fig|2242.69.peg.2067	hypothetical protein	45.45	45.45	0	100
74	2068	67	fig|2242.69.peg.2068	hypothetical protein	0	0	0	100
74	2069	395	fig|2242.69.peg.2069	hypothetical protein	0	0	0	100
74	2070	278	fig|2242.69.peg.2070	hypothetical protein	0	0	0	100
74	2071	336	fig|2242.69.peg.2071	hypothetical protein	38.32	38.32	50	100
74	2077	165	fig|2242.69.peg.2077	Ribosomal-protein-S18p-alanine acetyltransferase (EC 2.3.1.128)	99.39	99.39	99.39	0
74	2078	120	fig|2242.69.peg.2078	hypothetical protein	99.16	99.16	99.16	0
74	2079	141	fig|2242.69.peg.2079	hypothetical protein	100	100	100	0
74	2092	37	fig|2242.69.peg.2092	hypothetical protein	91.89	91.89	91.89	91.89
75	2096	42	fig|2242.69.peg.2096	hypothetical protein	100	97.56	100	0
76	2103	50	fig|2242.69.peg.2103	hypothetical protein	0	93.88	0	100
76	2108	159	fig|2242.69.peg.2108	hypothetical protein	0	0	48.44	100
76	2112	56	fig|2242.69.peg.2112	hypothetical protein	0	0	0	100
76	2113	58	fig|2242.69.peg.2113	hypothetical protein	67.92	67.92	67.92	100
76	2114	73	fig|2242.69.peg.2114	hypothetical protein	0	0	0	100
76	2115	249	fig|2242.69.peg.2115	sodium-dependent phosphate transporter	43.45	43.45	44.09	100
76	2118	93	fig|2242.69.peg.2118	hypothetical protein	0	95.65	95.65	100
77	2122	77	fig|2242.69.peg.2122	hypothetical protein	100	100	100	47.89
77	2123	273	fig|2242.69.peg.2123	hypothetical protein	100	100	100	0
77	2127	261	fig|2242.69.peg.2127	hypothetical protein	100	100	98.08	44.26
77	2152	184	fig|2242.69.peg.2152	hypothetical protein	99.45	99.45	100	0
78	2181	51	fig|2242.69.peg.2181	hypothetical protein	67.92	67.92	67.92	100
78	2182	82	fig|2242.69.peg.2182	hypothetical protein	75.31	75.31	67.9	100
79	2183	64	fig|2242.69.peg.2183	hypothetical protein	0	0	0	100
79	2184	227	fig|2242.69.peg.2184	hypothetical protein	36.79	36.79	0	100
79	2188	54	fig|2242.69.peg.2188	hypothetical protein	0	0	0	100
80	2189	59	fig|2242.69.peg.2189	hypothetical protein	97.92	97.92	0	100
80	2190	157	fig|2242.69.peg.2190	hypothetical protein	0	0	0	100
80	2191	226	fig|2242.69.peg.2191	hypothetical protein	36.79	36.79	0	100
80	2192	304	fig|2242.69.peg.2192	hypothetical protein	0	0	0	100
81	2200	431	fig|2242.69.peg.2200	Phosphoribosylamine--glycine ligase (EC 6.3.4.13)	99.77	99.77	99.77	0
81	2201	596	fig|2242.69.peg.2201	Uncharacterized protein YyaL	98.61	98.61	100	0
82	2206	38	fig|2242.69.peg.2206	hypothetical protein	94.59	94.59	94.59	0
82	2219	166	fig|2242.69.peg.2219	hypothetical protein	100	100	100	0
82	2220	163	fig|2242.69.peg.2220	Phosphopantetheine adenylyltransferase, type II eukaryotic (EC 2.7.7.3)	100	100	100	0
83	2228	545	fig|2242.69.peg.2228	Betaine/carnitine/choline transporter (BCCT) family	99.63	99.63	99.45	0
83	2230	305	fig|2242.69.peg.2230	Naphthoate synthase (EC 4.1.3.36)	100	100	100	33.33
83	2238	46	fig|2242.69.peg.2238	hypothetical protein	0	0	0	100
83	2260	147	fig|2242.69.peg.2260	Diphthine synthase (EC 2.1.1.98)	100	100	100	0
84	2261	144	fig|2242.69.peg.2261	Transposase	47.25	47.25	100	100
84	2262	295	fig|2242.69.peg.2262	hypothetical protein	0	0	100	100
84	2263	1273	fig|2242.69.peg.2263	hypothetical protein	55.51	55.51	100	100
85	2266	236	fig|2242.69.peg.2266	transfer complex protein	97.88	97.88	79.24	81.36
86	2267	287	fig|2242.69.peg.2267	hypothetical protein	42.68	42.68	97.78	100
86	2268	118	fig|2242.69.peg.2268	hypothetical protein	0	0	0	100
86	2269	139	fig|2242.69.peg.2269	hypothetical protein	38.36	38.36	33.59	100
86	2270	116	fig|2242.69.peg.2270	hypothetical protein	0	0	35.14	100
86	2271	106	fig|2242.69.peg.2271	hypothetical protein	0	0	0	100
86	2272	235	fig|2242.69.peg.2272	hypothetical protein	34.52	34.52	33.17	100
86	2273	207	fig|2242.69.peg.2273	hypothetical protein	0	0	0	100
86	2274	190	fig|2242.69.peg.2274	hypothetical protein	0	0	0	100
87	2275	46	fig|2242.69.peg.2275	hypothetical protein	96.77	100	0	96.77
87	2276	182	fig|2242.69.peg.2276	hypothetical protein	100	100	0	100
87	2277	349	fig|2242.69.peg.2277	hypothetical protein	99.71	99.71	0	100
87	2278	181	fig|2242.69.peg.2278	hypothetical protein	99.44	99.44	0	100
87	2279	39	fig|2242.69.peg.2279	hypothetical protein	0	0	0	100
87	2280	246	fig|2242.69.peg.2280	hypothetical protein	99.18	99.18	23.89	100
88	2289	138	fig|2242.69.peg.2289	Uncharacterized protein MJ0206	100	100	100	0
89	2291	258	fig|2242.69.peg.2291	ParA-like protein	33.33	33.33	33.72	100
89	2292	154	fig|2242.69.peg.2292	hypothetical protein	35.62	35.62	35.62	100
89	2293	39	fig|2242.69.peg.2293	hypothetical protein	0	0	0	100
89	2296	47	fig|2242.69.peg.2296	hypothetical protein	0	97.44	0	100
90	2300	32	fig|2242.69.peg.2300	Alcohol dehydrogenase	0	0	0	100
91	2324	212	fig|2242.69.peg.2324	Phosphoserine phosphatase (EC 3.1.3.3)	98.1	98.1	98.1	0
91	2327	391	fig|2242.69.peg.2327	Uncharacterized MFS-type transporter	99.74	99.74	99.74	0
91	2335	176	fig|2242.69.peg.2335	hypothetical protein	99.43	99.43	99.43	0
91	2341	53	fig|2242.69.peg.2341	hypothetical protein	98.08	98.08	98.08	0
92	2346	143	fig|2242.69.peg.2346	hypothetical protein	63.83	63.83	67.46	100
93	2348	42	fig|2242.69.peg.2348	hypothetical protein	0	0	0	100
93	2359	51	fig|2242.69.peg.2359	hypothetical protein	100	100	0	100
94	2364	201	fig|2242.69.peg.2364	hypothetical protein	90.05	90.05	0	100
94	2365	100	fig|2242.69.peg.2365	hypothetical protein	38.46	39.68	38.46	100
94	2366	93	fig|2242.69.peg.2366	hypothetical protein	0	44.68	43.62	100
94	2367	75	fig|2242.69.peg.2367	hypothetical protein	53.62	53.62	0	100
94	2368	71	fig|2242.69.peg.2368	hypothetical protein	81.43	81.43	0	100
94	2369	329	fig|2242.69.peg.2369	hypothetical protein	74.59	74.59	65	100
94	2370	47	fig|2242.69.peg.2370	hypothetical protein	87.88	87.88	0	100
94	2371	54	fig|2242.69.peg.2371	hypothetical protein	77.36	77.36	67.92	100
95	2381	272	fig|2242.69.peg.2381	hypothetical protein	100	100	100	0
95	2382	250	fig|2242.69.peg.2382	SSU ribosomal protein SAe (S2p)	100	100	100	0
95	2385	67	fig|2242.69.peg.2385	DNA-directed RNA polymerase subunit N (EC 2.7.7.6)	100	100	100	0
95	2402	120	fig|2242.69.peg.2402	Diphthine synthase (EC 2.1.1.98)	99.17	99.17	99.17	0
96	2403	294	fig|2242.69.peg.2403	hypothetical protein	77.88	77.88	35.21	100
97	2410	858	fig|2242.69.peg.2410	Lead, cadmium, zinc and mercury transporting ATPase (EC 3.6.3.3) (EC 3.6.3.5); Copper-translocating P-type ATPase (EC 3.6.3.4)	99.88	99.88	99.88	72.96
97	2411	69	fig|2242.69.peg.2411	hypothetical protein	100	100	100	46.03
97	2412	95	fig|2242.69.peg.2412	hypothetical protein	100	100	100	63.16
97	2413	124	fig|2242.69.peg.2413	Transcriptional regulator, HxlR family	100	100	100	35.42
97	2423	226	fig|2242.69.peg.2423	Phosphoglycolate phosphatase, archaeal type (EC 3.1.3.18)	98.67	98.67	98.67	0
97	2426	370	fig|2242.69.peg.2426	Putative peptidase	99.19	99.19	99.19	40.94
97	2427	87	fig|2242.69.peg.2427	hypothetical protein	98.84	98.84	98.84	0
99	2452	56	fig|2242.69.peg.2452	hypothetical protein	100	100	100	0
99	2453	225	fig|2242.69.peg.2453	Phosphoribosylformylglycinamidine synthase, glutamine amidotransferase subunit (EC 6.3.5.3)	100	100	100	0
99	2459	258	fig|2242.69.peg.2459	hypothetical protein	90.94	90.8	98.68	0
100	2469	261	fig|2242.69.peg.2469	hypothetical protein	77.39	77.39	77.39	100
100	2471	110	fig|2242.69.peg.2471	hypothetical protein	100	100	100	0
100	2472	171	fig|2242.69.peg.2472	ORF H1517	100	100	100	84
101	2474	292	fig|2242.69.peg.2474	Adenylosuccinate synthetase (EC 6.3.4.4)	0	0	100	100
101	2475	35	fig|2242.69.peg.2475	hypothetical protein	0	0	100	100
101	2476	416	fig|2242.69.peg.2476	hypothetical protein	50.93	50.93	100	100
101	2477	436	fig|2242.69.peg.2477	hypothetical protein	0	0	100	100
102	2479	64	fig|2242.69.peg.2479	hypothetical protein	59.38	59.38	59.38	100
102	2480	417	fig|2242.69.peg.2480	hypothetical protein	84.36	84.36	0	100
102	2481	1446	fig|2242.69.peg.2481	hypothetical protein	95.83	95.83	55.61	100
102	2482	152	fig|2242.69.peg.2482	transfer complex protein	96.03	96.03	0	99.34
103	2483	292	fig|2242.69.peg.2483	hypothetical protein	97.26	97.26	45.54	95.55
104	2486	41	fig|2242.69.peg.2486	hypothetical protein	0	0	0	100
104	2487	264	fig|2242.69.peg.2487	Efflux ABC transporter, ATP-binding protein	99.24	99.24	67.9	100
104	2488	456	fig|2242.69.peg.2488	hypothetical protein	98.68	98.68	31.9	100
104	2490	69	fig|2242.69.peg.2490	hypothetical protein	48.44	48.44	48.44	100
105	2503	74	fig|2242.69.peg.2503	hypothetical protein	98.63	98.63	98.63	0
105	2513	200	fig|2242.69.peg.2513	Lipoate-protein ligase A	97.5	97.5	97.5	0
106	2515	56	fig|2242.69.peg.2515	hypothetical protein	100	100	0	0
106	2516	332	fig|2242.69.peg.2516	Cytochrome d ubiquinol oxidase subunit II (EC 1.10.3.-)	100	100	0	100
106	2517	483	fig|2242.69.peg.2517	Cytochrome d ubiquinol oxidase subunit I (EC 1.10.3.-)	100	100	0	100
106	2518	146	fig|2242.69.peg.2518	hypothetical protein	72	78	0	93.51
110	2523	61	fig|2242.69.peg.2523	hypothetical protein	0	0	0	100
110	2524	291	fig|2242.69.peg.2524	hypothetical protein	98.92	98.97	0	100
111	2525	137	fig|2242.69.peg.2525	ParA-like protein	31.25	31.25	31.25	87.31
112	2533	125	fig|2242.69.peg.2533	hypothetical protein	76.61	76.61	76.61	100
112	2534	309	fig|2242.69.peg.2534	Transcription initiation factor B	93.83	93.83	76.92	100
112	2535	96	fig|2242.69.peg.2535	hypothetical protein	56.63	56.63	56.63	100
112	2536	58	fig|2242.69.peg.2536	hypothetical protein	0	0	0	100
[truncated: 89 more rows]

## Sheet: Unique AS2 
Contig	Gene	Length	Gene id	function
[truncated: 94 more rows]

[truncated: 4 more sheets:  Unique AS1 , Unique AS8 , Unique AS11, Unique AS19]
